# Supplementary material for: Vaginal biogenic amines: biomarkers of bacterial vaginosis or precursors to vaginal dysbiosis?
Source: Front Physiol. 2015 Sep 29;6:253. doi: 10.3389/fphys.2015.00253 (PMC4586437; doi:10.3389/fphys.2015.00253)
Supplement: Supplementary file 4 [file DataSheet1.ZIP]

Archive with 29 entries (28 files):
- Agmatinases
- __MACOSX/
- __MACOSX/._Agmatinases
- Agmatine deiminases
- __MACOSX/._Agmatine deiminases
- Arginine decarboxylases
- __MACOSX/._Arginine decarboxylases
- Betaine reductases
- __MACOSX/._Betaine reductases
- CruC homologues
- __MACOSX/._CruC homologues
- Lysine decarboxylases
- __MACOSX/._Lysine decarboxylases
- NCA genes
- __MACOSX/._NCA genes
- Ornithine decarboxylases
- __MACOSX/._Ornithine decarboxylases
- PSP Reference genes
- __MACOSX/._PSP Reference genes
- putative Agmatinases
- __MACOSX/._putative Agmatinases
- Spermidine synthases
- __MACOSX/._Spermidine synthases
- Spermine synthases
- __MACOSX/._Spermine synthases
- Trimethylamine N-oxide reductases
- __MACOSX/._Trimethylamine N-oxide reductases
- Tyrosine decarboxylases
- __MACOSX/._Tyrosine decarboxylases
