# Supplementary material for: Vaginal biogenic amines: biomarkers of bacterial vaginosis or precursors to vaginal dysbiosis?
Source: Front Physiol. 2015 Sep 29;6:253. doi: 10.3389/fphys.2015.00253 (PMC4586437; doi:10.3389/fphys.2015.00253)
Supplement: Supplementary file 4 [file DataSheet1.ZIP › Agmatine deiminases]

>gi|497293574|ref|WP_009607791.1| agmatine deiminase [Eggerthella sp. HGA1]
MDTIYENESTPKKDGYRMPGEFEPQECIWMLWPHRPDNWRDGAKPAQKAYADVARGIAQYEPVIVGVNPE
DYAAAHYVLTGEENILVVEMTSDDSWIRDCGPTFVVNDDGDVRAVHWHFNAWGGLVDGLYFPWDQDALVG
LKVADLAGVDRYRPDSFVLEGGSIHVDGEGTVMTTEMCLLSEGRNPELSKEQIENYLCEYLGVDKVIWIK
DGIDPEETNGHIDDVACFVRPGEVACIWTDDEDNPFYEAAHAAYETLSNATDAKGRALKVHKLTMPKEPV
YMTQEEVDAIDVVEGTIPRTTEDVCIASYMNFLIGNDFVLVPQYDDEYDEMALQQVQEMFPEREVVGVPT
REVVYGGGNIHCITQQQPVGV

>gi|496664003|ref|WP_009306496.1| agmatine deiminase [Eggerthella sp. 1_3_56FAA]
MDTIYENESTPKKDGYRMPGEFEPQECIWMLWPHRPDNWRDGAKPAQKAYADVARGIAQYEPVIVGVNPE
DYAAAHYVLTGEENILVVEMTSDDSWIRECGPTFVVNDDGDVRAVHWHFNAWGGLVDGLYFPWDQDALVG
LKVADLAGVDRYRPDSFVLEGGSIHVDGEGTVMTTEMCLLSEGRNPELSKEQIENYLCEYLGVDKVIWIK
DGIDPEETNGHIDDVACFVRPGEVACIWTDDEDNPFYEAAHAAYETLSNATDAKGRALKVHKLTMPKEPV
YMTQEEVDAIDVVEGTIPRTTEDVCIASYMNFLIGNDFVLVPQYDDEYDEMALQQVQEMFPEREVVGVPT
REVVYGGGNIHCITQQQPVGV

>gi|705421292|ref|WP_033504469.1| agmatine deiminase, partial [Bifidobacterium longum]
RAFIAFGAQPAIWKDFTPDVQAAQGRIARAIARYQPVTVFCRQAETALARRHCGDANVTYLAAELDDIWM
RDIGANFLVNGQGGLTAMDFNFNGWGGKQRHASDALLAERVAKVAGARHVRSELVGEGGGIEVDGRGTGI
MTESCWVNDNRNPGWSRAEVEEELKFCLGLRKIIWLPGIKGKDITDAHVDFYARFARPGVVVANLEEDPD
SHDYDVTRAHLEILRSATDADGNRLQLHTLSPPRRPRASVYQEDNDDFAAGYINYFVINGAVIAPEFGDA
RADGKARDLLRALYPGRDVVQLDIDAIASGGGGIHCVTHQLPAV

>gi|736785767|ref|WP_034788195.1| agmatine deiminase [Janthinobacterium lividum]
MQRRHFLTGTLGLAAGAAMGLPAMPALAAGAGWRMPDEGERHAATWMAFGANDDVWGKRLKAGAQADLAR
IAQAIASVEPVHMLVNEEDYDVAARLCGNKVKLLVQPIDDLWMRDTGPVFVKKAGGALAGVNFNFNGWGE
KQDYDDDALVAPFVAGRAGVAVLESSLVLEGGGIEVDGQGTAIITESCVLNANRNPGVGKAKCELELRRL
LGIEKVIWLPGIAGQDITDGHTDFYARFCAPGVVAAGFDSDPSSPEHAVTRRHLDILRKATDARGRALQV
VVLPGPGSVRPRYENKDFAAGYINFYVCNGAVLCPEFGDATADRNTKAILREHFPGRDIVQLNIDAIAAG
GGGIHCTTQQQPA

>gi|494607274|ref|WP_007365521.1| peptide ABC transporter permease [Porphyromonas uenonis]
MTQETIQMLPEWAPQDAILLAWPHNQSDWAPILHEVQCTYCNIIEQVTRFEPVVLLVPEDPNEYASLPSE
LRSRCLLVPCPTNDTWCRDYGPLALQSPSGARVLVDFTFNAWGGKFVSALDNLVVRRLMMKELFALDVAY
FEASSLTFEGGALECNGEGLLLTTKSCVEDPLRNPHLCETPYIYEALLQCLGLTDYCSLEVAPLPGDDTD
GHIDTIARFVDPDTIIYVSPSDPTAQSFVALTQLERQLQELARQRPALRLIALPDVGDFPSRYEPDCLIP
ATYANFLLVNGALLLPIYGRSTDSEAQRILQQALPHLEVVPIDCSILLEQHGSLHCISMQIPQGFLNPSL
LNTITR

>gi|307346251|gb|EFN91575.1| hypothetical protein HMPREF9018_0620 [Prevotella amnii CRIS 21A-A]
MNKNIENSFRLPAEWEQQSGIMLIMPHEDTDWKPYLKEIISTYVDIIDAITRYEDLLLITRNIKKTKDLL
ATKLSEKQIRRIIFFKCDNNDTWARDVAPISLINKDGVQRMLDFCFNGWGEKFPYGKDNKINLQMAQAGI
FKAEMKSHKDFILEGGSIESDGKGTLFTTTSCLLAPHRNEPFTQKEITSYLLQNIPSKRIIWLEHGSLKG
DDTDGHIDTIVRCAPNDTLLYIKCEDKNDVHYSDFKKLEVQLKTLRTLDDKPYRLLALPFPEAIYDDGER
LPATYANFVILNGAVLVPTYNQPKNDAKALEIIKLAFSGYDIIGIDAQVVIRQHGSLHCLTMQLPKGIIS
NNKKMNTDYE

>gi|282588361|gb|EFB93522.1| hypothetical protein HMPREF0648_1285 [Prevotella bivia JCVIHMP010]
MNKNIDTTYRFPAEWEKQSAIMLIMPHEDTDWKPYLAEITETYVQMADAITQYEHLLLTTKDIEETKDLL
SARLSKEQMARIIFFECDNNDTWARDVAPISLVAKDGSRRMLDFCFNGWGEKFSAEKDNKINALVAKAGL
FNADLVRHKDFVLEGGSIESDGKGTLFTTTSCLLAPHRNQPLTKEDITQYLLQNIFSERVIWLQHGELEG
DDTDGHIDTIVRCAPNDTLLYIKCEDKNDTHYTDFKALEEQLKTLRTLNGKPYRLLALPFTEAVCDDGER
LPATYANFVILNGAVLVPTYAQPDKDEKALKIIKQAFPSYDIIGIDAQTVVRQHGSLHCLTMQLPEGFLA
TDSK

>gi|281300739|gb|EFA93067.1| hypothetical protein HMPREF0650_0453 [Prevotella buccalis ATCC 35310]
MNKLMTKDKTPYYLPAEWEPQKAVQLTWPHAHTDWQPYLQDIVDTEVQLARVIAKYQEVLIVTQDVAETK
RHFTAQECQRIRFVECPLNDTWARDHGFITLLPKDDKAAPLLLDFQFNGWGNKFEASKDNLINRQLVAQN
AVKGEYVDYNDFVLEGGSIESDGKGTILTTSLCLLAPNRNQPLTKQEIERTLLDRLHADRILWIDHGKLV
GDDTDGHIDTTVRFAPDDTLLYIGTDDEEDEQYDDFKKMERQLKTFRTIEGKSYRLLKLPIPQPIYYQGE
RLPATYANFVVINGAVIVPTYQQDELDEQALDIIGTAFPHRDIIPIDATTVIKQHGSLHCLTMQQMLTLN
IEL

>gi|302484196|gb|EFL47184.1| hypothetical protein HMPREF9296_2045 [Prevotella disiens FB035-09AN]
MNINNNYSFRFPAEWEPQSGVMLIWPHAETDWKPYLDDITTTYLQLADAITRYEKLLLVAQELPQVQQLI
ASRISEKQYQNIIFCSAENDDTWARDVAPITLIPCKKGEKTSLPYHLLDFKFNGWGDKFAADKDNCINRK
LYFEGIFNGILENHKDFILEGGSIESDGKHTLFTTTSCLTAPHRNQPLTQNDLEKRLLMLFPDMQRVVWI
NHGELQGDDTDGHIDTILRCAPNDTLLYVSTDDTSDPHYDELKALDEQAKSLRTIDGKPYKRFKLPIPKA
IFDDGERLPATYANFLILNGAVLVPTYNQPEYDKVALERIQAAFPNYDIIGIDSLTIIRQHGSIHCLTMQ
FPEGVL

>gi|543971151|gb|ERJ77140.1| hypothetical protein HMPREF0653_01217 [Prevotella disiens JCM 6334 = ATCC 29426]
MSINNNYSFRFPAEWEPQSGVMLIWPHAETDWKPYLDDITTTYLQLADAITRYEKLLLVAQELPQVQQLI
ASRISEKQYQNIIFCSAENDDTWARDVAPITLIPCEKGEKTSLPYHLLDFKFNGWGDKFAADKDNCINRK
LYFEGIFNGILENHKDFILEGGSIESDGKHTLFTTTSCLTAPHRNQPLTQNDLEKRLLMLFPDMQRVVWI
NHGELQGDDTDGHIDTILRCAPNDTLLYVSTDDTSDPHYDELKALDEQAKSLRTIDGKPYKRFKLPIPKA
IFDDGERLPATYANFLILNGAVLVPTYNQPEYDKVALERIQAAFPNYDIIGIDSLTIIRQHGSIHCLTMQ
FPEGVL

>gi|323094893|gb|EFZ37468.1| hypothetical protein HMPREF0663_10926 [Prevotella oralis ATCC 33269]
MNGRNYMFPAEWYPQSGVQLTWPHADTDWKECLHAITATFVEMAKAIVRYEKLLVVAQHVDDVEALLRRE
ISAELFKNIVFCRAENNDTWARDHAFITLVPADHASVYQAQSCLLDFCFNGWGGKFAAHLDNAINRNVYY
QGVLKGGYENHTDFVLEGGAVETDGKGTVFTTSSCLLKAPNRNQPLDKRRIEAKLKAVLRVQRVVWIDHG
RLIGDDTDGHIDTIVRTSPGDTLLYVGCDNPKDEQYTDFQALEEQLRTFRTIEGKPYRLLRLPMPDAIYD
DDKQRLPATYANFVILNGGLIYPTYRQPDNDRRAAEVLQQAFPDRQLVPIDACTVIKQHGSLHCLTMQYP
QNVIQEIGCMPDIFF

>gi|495637841|ref|WP_008362420.1| agmatine deiminase [Mycoplasma sp. G5847]
MSKKLNSTPKQDGFRMPAEWEVHDQCWMIWPERTDNWRLGAKPAQRVFANVANTISKYEKVSMVVSHQQF
EHARNLLNENVRLVEMSNDDSWMRDVGPTIVKNSNGEIRGVDWVFNAWGGFKGGLYFPWDKDDAIARKVC
EISNIDYYRTDFVLEGGSIHTDGDGTLYTTEECLLNENRNPDLTKQQIEENLKQYCGVEKVIWLPLGVYN
DETNGHVDNLLNVVSPGHVVLTWTDDTTDPQYERSKLAYDILTNTLDAKGRKIRVTKLYQPGPLFIKAEE
ADGIDVCDTMSREPEQRLPASYANYYIANNAIILPIFGDKNDESAIRTLQSVYPDYTIEPVMAREILLGG
GNIHCITQQQPTNK
