# Supplementary material for: Vaginal biogenic amines: biomarkers of bacterial vaginosis or precursors to vaginal dysbiosis?
Source: Front Physiol. 2015 Sep 29;6:253. doi: 10.3389/fphys.2015.00253 (PMC4586437; doi:10.3389/fphys.2015.00253)
Supplement: Supplementary file 4 [file DataSheet1.ZIP › Arginine decarboxylases]

>gi|690807657|gb|KGF52178.1| arginine decarboxylase [Prevotella amnii DNF00058]
MKKWTIEDSKELYNINGWGTSYFDINEKGNVCVSPCKDNTEIDLRDIMDELALRDVTPPVLLRFPDILDN
RIEKTASCFDQAKKEYNFNAENFIIYPIKVNQMQPVVEEIITHGRKFNLGLEAGSKPELHAVIAVQCQSD
ALIICNGYKDQSYIELALLAQKMGKRIFIVVEKLNEIDLIAHAAKKLNVKPNLGIRIKLASSGSGKWAES
GGDASKFGLTSSELLNALELLDNKGLHDSLKLIHFHIGSQITKIRRIQTALNEAGQYYVNLRKMGYNVEF
VDCGGGLGVDYDGTRSSSSESSVNYSIQEYVNDCVYTFVDVSDKNNIPHPNIITESGRSLAAHHSILVID
VLETASLPEMSDDFEAKETDHQLVRDLYDIWDNLDKRNMLEDWHDAEQIRDQALELFSHGMVDLKTRAEI
EAMYWSVCHEINNIAKSMKHVPDELRNMDKLLADKYFCNFSLFQSLPDSWAIDQLFPVVPIQRLKERPTR
KATLQDITCDSDGKIANFVADGKSSHVLPIHALRRNEPYYIGVFLVGAYQEILGDMHNLFGDTNAVHISV
KNGSYNIDQIFDGETVEEVLEYVQYKPKKLVRQLEIWVTKSVKEGKISIEEGKEFLSNYRNGLYGYTYLE

>gi|545431517|ref|WP_021669645.1| arginine 2-monooxygenase [Prevotella disiens]
MKKWTIEDSKELYNIKGWGTSYFGINEQGNVFVTPCKDNTQLDLCEIMDELVLRDVTPPVLLRFPDILDN
RIEMTSSCFEIAKKEYDYKGENFIIYPIKVNQMQPVVDEIISHGRKFNLGLEAGSKPELHAVIAVQCQSD
SPIICNGYKDQSYIELALLAQKMGKRIFIVVEKLNEIDIIAKAAKKLNVKPNIGIRIKLASTGSGKWSES
GGDASKFGLTASELLQALDILDEKGLHDCLRLIHFHIGSQITKIRRIQTALTEAAQYYANLRKMGYNVDF
VDCGGGLGIDYDGTRSSSSESSINYTIQEYVNDCVCTFVDASNKHNIPHPNIITESGRSVAAHHSILVID
VLETASLPEMDEEFEAKETDHQLVRELYKIWDNLNSRNMLEDWHDAEQIREESLELFSHGLVDLKTRAEI
EAMYWSVCHEINILAKGMKHAPDELRNLDKILADKYFCNFSLFQSLPDSWAIDQLFPVMPIQRLNERPTR
KCTLQDITCDSDGKIANFVTEGRTSHVLPVHALKRNEPYYLGVFLVGAYQEILGDMHNLFGDTNAVHLSV
KDGAYHIDQIFDGETVAEVLEYVQYNPKKLVRQLEIWVTKSVKQGKISLEEGKEFLNNYRSGLYGYTYLE

>gi|490466279|ref|WP_004336818.1| arginine decarboxylase [Prevotella bivia]
MKKWTIEDSKELYNINGWGTSYFGINEKGDVCVSPCKDNTEIDLRDVMDELALRDVAPPVLLRFPDILDN
RIEKTASCFDKAKKEYDFKAENFIIYPIKVNQMQPVVEEIITHGRKFNLGLEAGSKPELHAVIAVQCQSD
SLIICNGYKDQSYIELALLAQKMGKRIFIVVEKLNEIEVIARAAKKLNVKPNLGIRIKLASSGSGKWAES
GGDASKFGLTSSELLQALELLDSKGLHDSLKLIHFHIGSQITKIRRIQVALNEAGQYYVNLRKMGYNVEF
VDCGGGLGVDYDGTRSSSSESSVNYSIQEYVNDCVYTFVDAANKNDIPHPNIITESGRSLAAHHSVLVID
VLETASLPEMPEEFEAKETDHQLVRDLYHIWDNIDKRNMLEDWHDAEQIRDEALELFSHGMVDLKTRAEI
EAMYWSVCHEINSLAKTMKHVPDELRDMDKLLADKYFCNFSLFQSLPDSWAIDQLFPVVPIQRLNERPTR
NATLQDITCDSDGKIANFVADGKSSHVLPIHALKRNEPYYLGVFLVGAYQEILGDMHNLFGDTNAVHISV
KNGDYHIDQIFDGETVEEVLEYVQYNPKKLVRQLEIWVTKSVKEGKISIEEGKEFLSNYRSGLYGYTYLE

>gi|281300764|gb|EFA93091.1| arginine 2-monooxygenase [Prevotella buccalis ATCC 35310]
MKKWTIEDSKELYNINGWGVSYFGINEKGNAYVMPCKDNTEIDLRDVMDELALRDVSSPVLLRFPDILDN
RIEKTASCFAQAAKEYDYKAENFIIYPIKVNQMQPVVEEIISHGQKFNLGLEAGSKPELHAVIAVQCQSD
SLIICNGYKDQSYIELALLAQKMGKRIFIVIEKLNELDIIAKAAKKIGVRPNIGIRIKLASSGSGKWADS
GGDASKFGLNSSELLLALKMLEEKGLKDCLHLIHFHIGSQITKIRRIQTALREAAQYYINLHKMGYNVDF
VDCGGGLGVDYDGTRSSSSESSVNYSIQEYVNDCIYTFIDAANKNGVPHPNLITESGRSLTAHHSVLVID
VLETASLPSMPDEFEPTEEEHQLVKDLYEIWDNLNPRSMLEDWHDAEQIREESLDLFALGIVDLQTRAEI
ESMYWSVCREINMLSKSMKHVPDELRNLDKLLADKYFCNFSLFQSLPDSWAIDQLFPILPIQRLDERPTR
NATLQDITCDSDGKIANFVTNRNISHVLPLHPLKKGEPYYLGVFLVGAYQEILGDLHNLFGDTNAVHISV
KNGKYSIDQVIDGETVDEVLDYVQYSPKKLVRQLETWVTKSVKLGKISLEEGKEFLNNYRSGLYGYTYLE

>gi|323095634|gb|EFZ38208.1| arginine 2-monooxygenase [Prevotella oralis ATCC 33269]
MKKWTIEDSKELYNINGWGTSYFGINDKGDVYVSPCKNDVQIDLREVMDELSLRDVTPPVLLRFPDILDN
RIEKTSSCFQRAKEEYGFKGENFIIYPIKVNQMQPVVEEIISHGRKFNLGLEAGSKPELHAVIAVQCQSD
SLIICNGYKDQSYIELALLAQKMGKRIFIVVEKLNELDIIAKASKKLNVKPNLGIRIKLASSGSGKWEDS
GGDASKFGLTSSELLEALHILDEKGLHDSLKLIHFHIGSQITKIRRIQTALREAAQFYTNLHKMGYDVDF
VDCGGGLGVDYDGTRSSHSESSVNYSIQEYVNDCIYTFVDAADKNGISHPNIITESGRSLAAHHSVLVID
VLETASLPEMPEEFEAKETDHQLVKDLYEIWDNLNPRSMMEDWHDAEQIREEALDLFSHGLVDLKTRAEI
ESMYWSVCHEINSLAKSMKHVPDELKNLDKLLADKYFCNFSLFQSLPDSWAIDQLFPIVPVQRLDERPTR
NATLQDITCDSDGKISNFVTNRNVSHVLPLHTLRRNEPYYLGVFLVGAYQEILGDMHNLFGDTNAVHISV
KDGKYHVDQIFDGETVEEVLDYVQYNPKKLVRQLEIWVTKSVKQGKISLEEGKEFLSNYRSGLYGYTYLE

>gi|227834762|gb|EEJ45228.1| arginine 2-monooxygenase [Escherichia coli 83972]
MSDDMSMGLPSSAGEHGVLRSMQEVAMSSQEASKMLRTYNIAWWGNNYYDVNELGHISVCPDPDVPEARV
DLAQLVKTREAQGQRLPALFCFPQILQHRLRSINAAFKRARESYGYNGDYFLVYPIKVNQHRRVIESLIH
SGEPLGLEAGSKAELMAVLAHAGMTRSVIVCNGYKDREYIRLALIGEKMGHKVYLVIEKMSEIAIVLDEA
ERLNVVPRLGVRARLASQGSGKWQSSGGEKSKFGLAATQVLQLVETLREAGRLDSLQLLHFHLGSQMANI
RDIATGVRESARFYVELHKLGVNIQCFDVGGGLGVDYEGTRSQSDCSVNYGLNEYANNIIWAIGDACEEN
GLPHPTVITESGRAVTAHHTVLVSNIIGVERNEYTVPTAPAEDAPRALQSMWETWQEMHEPGTRRSLREW
LHDSQMDLHDIHIGYSSGTFSLQERAWAEQLYLSMCHEVQKQLDPQNRAHRPIIDELQERMADKMYVNFS
LFQSMPDAWGIDQLFPVLPLEGLDQVPERRAVLLDITCDSDGAIDHYIDGDGIATTMPMPEYDPENPPML
GFFMVGAYQEILGNMHNLFGDTEAVDVFVFPDGSVEVELSDEGDTVADMLQYVQLDPKTLLTQFRDQVKK
TDLDAELQQQFLEEFEAGLYGYTYLEDE

>gi|490364465|ref|WP_004244147.1| arginine decarboxylase [Proteus mirabilis]
MNDNIARKMQQTYNITYWGGGYYCANNRGNISVCPNPDVPEATLDLTELVKQVQEEHSHLRLPALFCFPQ
ILQHRLRSINAAFHRARESYGYKGDYFLVYPIKVNQQRRVIESLINAGEPLGLEAGSKAELMAVLAHANM
TSSVIVCNGYKDREYIRLALTGEKLGHKVFLVIEKMSEIKMVLEEAERLEVIPRLGVRARLASQGSGKWQ
ASGGEKSKFGLAATQVLQLIDTLRQAGRLDSLQLLHFHLGSQMANIRDIATGVRESARFYVELHKLGVNI
QYFDVGGGLGVDYEGTRSQSDCSVNYGLNEYANNVIWAIGDACDENELPHPTVITESGRALTAHHTVLIS
NVIGVERNEFTAITPPAEDAPRPIASLWETWEEMQTKGNSRSLREWLHDSQLDLHDVHTQYVHGMLSLTE
RAWAEELYLNICRHIQYDLDPSNRAHRPIIDELQERMSDKFYVNFSLFQSLPDAWGIDQLFPVLPIEGLD
KPLDRRAVLLDITCDSDGIIDHYVDGDGVETTMPMPAYDPEYPPMIGFFMVGAYQEILGNMHNLFGDTAA
VDVYLDEKGNLTYQLSEEGDTVADMLQYVKLNPAVLLERFRTQVKNAQLDKALQEQFLTEFESGLYGYTY
LEEEE
