# Supplementary material for: Vaginal biogenic amines: biomarkers of bacterial vaginosis or precursors to vaginal dysbiosis?
Source: Front Physiol. 2015 Sep 29;6:253. doi: 10.3389/fphys.2015.00253 (PMC4586437; doi:10.3389/fphys.2015.00253)
Supplement: Supplementary file 4 [file DataSheet1.ZIP › Betaine reductases]

>gi|754560903|ref|WP_041954546.1| betaine reductase [Parvimonas micra]
MKLEIGNFYVKDVVFGDKTFFENGILTINKKEACKFILQDEHITEVDIEIAKPGEDVRIVPIKEAVEPRV
RVDGRTLFPGVTGDIVPCGEGKLHALKGVSVLGVGMHWGSFGDGLIDMCGEGQKYTIFGQLINICIVADT
DEEFERHEQQKKNHAIRWATHKFAEYLGKTVKKLNPEETEVFEFDPVLNRSEKINSLPKVVLVMQPQSQM
EEMGYNDLIYGWDMNHFVPTFMNPCEVLDGAIISGSFMPCSSKWSTYDFQNFPTIRELYKEHGKTINFVG
VIMSNLNVALDQKERSAIIMSNIAKYLGAEAAIVTEEGYGNPDTDYIRCIVALEDIGVKTVGISNECTGR
DGASQPLVVLDEKANALVSSGNVSELIKLPPRKKVIGELEALARDGLSGGWPFDEILGSSVKEDGSIIME
NNAMFCGDAIAGWSVKTMKEF

>gi|652340145|ref|WP_026737353.1| betaine reductase [Leptotrichia goodfellowii]
MKKLRIHNFHVKDVVFGEKTKYENGVLYINKEEALNFIKEDKHITSADIEIAKPGEDIRIVPVKEAIEPR
ARKDGRAAFPGVTGDLAPCGEGDLYALKGVSVLGVGMHWGSFGDGLIDMSGEGQKYTIYGELINICLVAD
TDEEFERHEQQKKNRAIRWASHKFSEYLAKAVLEQTSNDIEEYDFESVRNRKADVEKLPSVVLVMQPQSQ
MEEMGYNDLIYGWDLNHYVPTFVNPNEILDGAIISGSFMPASSKWSTYDMQNFPIIKELYKEHGKTVNFL
GVILSNLNVSLEQKERSAIFVANLAKALGADGAIVTEEGYGNPDTDYIRCIVALEDVGVKVVGISNECTG
RDGASQPLVVLDEKADALVSTGNVSEMIELPAAKKVIGELQSLARDGLSGGWAHDEILGPSVREDGSIIM
ENNAMFCGDAIAGWSIKTMKEF

>gi|652857534|ref|WP_027130039.1| beta-aspartyl peptidase [Gemella cuniculi]
MRLELGKIRIKDIQFAETSKIEANVLYINKDELIKEVWEDDIIASVELDIARPGESIRITPVKDVIEPRV
KVEGRGGIFPGILSKVDTVGEGRTIALKGMAVVTTGKIVGFQEGIIDMTGVGAKYTPFSKTNNLIVIAEP
KEGIKQHDHERAVRYIGFKAARYIAELARTLEVEEVDIYETKPLLEQIAEYPELPKVGYVYMLQTQGLLH
DTYVYGVDAKQIVPTILYPTEIMDGAIVSGNCVSACDKNPTYVHLNNGVIEDLYKKHGKEINFLGVIITN
ENVYLMDKERSSNWTSKLCRYLNLDAVIVSQEGFGNPDTDLIMNCKKIETEGVKTVIVTDEYAGRDGASQ
SLADADVLANAVVTGGNANQVVVLPKLDRIIGHVDVVNVIAGGNQDSLREDGTIEVEIQAITGATNETGF
GYLSAKTF

>gi|289155549|gb|EFD04226.1| glycine reductase, subunit ABC [Peptostreptococcus anaerobius 653-L]
MRLEIGKIFIKDIQFGDVTKIENGVLFVNKEEMINTIWDDEHIASVDLDIARPGESVRITPVKDVIEPRV
KVEGNGGIFPGVLSKVDTVGEGRTHVLKGMAVVTTGKVVGFQEGIIDMTGLGAEYTPFSKTVNLVLIAEP
AEGVKQHDHEKSLRFLGFKAARYLGELARDMQAEEVQTFETKPLLEQIAQYPELPKVGYVYMLQTQGLLH
DTYVYGVDAKQIVPTLLYPTEVMDGAIVSGNCVSACDKNPTYVHLNNGVIEELYAQHGKSINFLGVIITN
ENVYLADKERSSNWTSKLCKYLGLDAVIVSQEGFGNPDTDLIMNCKKIETVGVKTVIVTDEYAGRDGASQ
SLADADAKADAVVTGGNANQYVVLPKLDRVIGHVEFVNIIAGGNEHSLREDGSIEIEIQAITGATNETGF
GFLTAKTF
