# Supplementary material for: Vaginal biogenic amines: biomarkers of bacterial vaginosis or precursors to vaginal dysbiosis?
Source: Front Physiol. 2015 Sep 29;6:253. doi: 10.3389/fphys.2015.00253 (PMC4586437; doi:10.3389/fphys.2015.00253)
Supplement: Supplementary file 4 [file DataSheet1.ZIP › CruC homologues]

>gi|739014340|ref|WP_036895722.1| formate acetyltransferase [Proteus mirabilis]
MAKYSLTPRVKMLAERLVSRNSSISTERATIFDSLDNNIAGVPQAIKPAQRFYQFIRHFPSYIAQDELII
GSQSSTPRGAIFHSEEEVRSDSIYRFLSINNSVASPDYMLVVNQGFLAIKAQLEDRMRSIGSAVNRSSMD
EANFCKSAIYACDAALYFAQLLSAKAENLAAMEGNPYRKAELLESAAILRKVPAKPAETFKEAVQVFYLL
QLILHLENGSYAINPMGFDKALYPFYQRDIDQGRLTPAQAYEIVESLWLKLSELSEVRATKEVDGYPMFD
AMTQGIDINDPRVSINELSEMLLSARANLSALHSSLQVRLYNGRMNTPPQYASPSANVVTPATANGELTV
MEGLTPRLQRLRNRYLEARPSVSIYRALAFTEIARNNPGLPPILLRAKAFRRACETAPILIQDEELIVGH
PCGKPRAGAFSPDIAWRWVRDELDTMSTRPQDPFQISEEDKKVIREEIVPFWEGRSLDEICEAQYREAGV
WEFSGETFVSDLSYHQINGGGDTCPGYDVLLFTKGMNGIKADAQAKLAELSMENPADIDRIYFYKASIES
CEGVIAYAHRIAEHARELASKESDPQRREELLTIAQVNENVPANPPKTLQEALQSIWTVESLFEVEENQT
GLSLGRLDQYCFPMYENDIKTGRLTREQALEMMQAFIIKCAELMWMSSELGAKYFAGYQPFINLTVGGQK
RSGGDACNDLTYLIMDAVRFVKVYQPSLACRIHNQSPQQYMEKIVDVVKAGMGFPACHFDDSHIKMMLRK
GFDFEDARDYCLMGCVEPQKSGRIYQWTSTGYTQWPIAIEFVLNRGRMVLFDSYQGLDTGDLRDLRTYED
FDRAVKEQVAHIIRLSAIGTVISQRVHRDIAPKPLMSLLVEGCMEQGKDVTAGGAMVNHGPGLIFSGLAT
YVDSMAAIRKLVYEDKKYTLEQIRDGLLANFEGHEELLRDCLNAPKFGNDDDVVDQYALDITEWTERECR
KYKMLYSTFSHGTLSISNNTPIGELTAATPNGRLAWKPLSDGISPTQGADKHGPTAIIKSISKMNVETMN
IGMVHNFKFLKGLLDTNEGRQGLITLLRTASILGNGQMQFSYVDNEVLKKAQLEPEKYRDLIVRVAGYSA
YFVELCKEVQDEIISRTVIEKF

>gi|496839911|ref|WP_009381454.1| pyruvate formate-lyase [Megasphaera genomosp. type_1]
MKDTDFKELSPRVQALKEEILSAKPCIEAERAVIVTESFKETEDKPMILRKALALKKILEEIPIAIRDRE
LIIGTMTKNPRSAQVFPEFSNQWLVNEFDEIGKRKSDSYMISEETKKTLLSCFSYWRGKTVNELATGYLE
PETRDAMNANTFTVGNYWFNGLGHYVVDYEKVLIKGIRGLREEVEQQMATASKADPSYMEHMKFWEALLI
TFDGAVTYARRYSALAKELAEKEKNPERRAELENLAEICAKVPEYPAETFYEAMQSFWIIQLVISLESNG
HAISPGRFDQYMYPFYKKDAAEGKISHEFAQELINCLWVKFNDLSKIRDYVTTLAFSGYGMFQNLIVGGQ
TRDGRDAANDVTFMCIDATGEVKLPQPSFSARVWTGATQKYLRHTARLTRLGLGFPAFYNDEVIIASLVS
RGIALEDARDYAIVGCVEPQAVAKTDGWFDAAFFNLARVLEITLHNGKADGKQIGPVTGDLEDFKNIEEI
IAAYKKQIAYFVNQMVLADNCVDLAHRKRAPLPFVSSLMDDCIAVGKSIQEGGAHYRSSGPLGVGVANVG
DAFMAIKELVFDKKMLSLRDLKKALETDFGKQCDDEFSKKKYEKIRLMLINRAPKYGNDIDEVDYYTREG
AQIYCKEVEKYTNLRGGKFLPALYPVSNNVHLGDQVGATPDGRYSHSPIADGVSPSRGMDVKGPTAAASS
VAKLDHMIATSGTLYNQKFSPQALKGDSGLDHLISLITAFFAKKGMHIQFNVVDKDTLLKAQQHPEEYRD
LIVRVAGYSAQFIILDKDVQNDIIARTEQEF

>gi|493861782|ref|WP_006808543.1| formate acetyltransferase [Leptotrichia goodfellowii]
MNERVEFLKKELFKNKREISTERAVLYTQSHKETVGEPEIIRRAKATKNILEKMEISIREKELIAGNRTI
KPRSGIISPEMDPYWIMKEIDTMETRPQDQFVFTEKDKKIFTENLYPYWKDKSLKDSLNGIIPEYIRKAV
NEKIVNLNQTDKGQGHIIPDFETVLKRGYGQIRNEVKEKLEKNPENEFYKALLITLEATISHIKRYEKLA
REMALQEKDESRKKELQKIEEISGKVATEPAGTFLEALQLLWYTSIVLQMESNASSISLGRIDQYLYPYY
KNDIEKGEDKEKLKEYLEAFYIKTNDVVLLRSEHSAKFFAGFPSGYTALLGGVNIYGQSAVNELSYLCLE
AYHDIRLPQPNLGIRVNDIEPKKFIKKTCETIALGTGIPQLFNDEVVIPSFLSRGVSLEDARDYSVVGCV
ELSIPGKTYGLHDIAMLNILKIMEKVLYNNENSENLTLEKINGEIKESISYYVKLMAEGSNIVDEGHKKY
APVPLLSTIVKDSLEKGKDITAGGARYNFSGVQGIGLPNLCDSLMIIKKFVFDEKKYTFKEVIEALKNNY
EGNVYEKMKNEFISDETKYGNDIDEVDNISAEILRYYCKEVEKYKNPRGGIFIPGSYTVSAHIPLGEVVG
ATPDGRLSGEQLADGGLSPMFGRDIFGPTAVLKSLSKLDNVLLTNGSLLNVKLSPSAVKTEEGINKFVNF
IYAYMKLKLTHIQFNVIGVETLKKAQVEPEKYGNLVVRVAGYSAFFSELNKKIQDDIIHRTEHGL
