# Supplementary material for: Vaginal biogenic amines: biomarkers of bacterial vaginosis or precursors to vaginal dysbiosis?
Source: Front Physiol. 2015 Sep 29;6:253. doi: 10.3389/fphys.2015.00253 (PMC4586437; doi:10.3389/fphys.2015.00253)
Supplement: Supplementary file 4 [file DataSheet1.ZIP › Lysine decarboxylases]

>gi|495723515|ref|WP_008448094.1| biodegradative arginine decarboxylase AdiA [Janthinobacterium sp. HH01]
MKFRFPIVIIDEDFRSENTSGLGIRALADAMEKEGMEVVGVTSYGDLSQFAQQQSRASAFVLSIDDEEFG
AGSAEETDVALKSLRAFVEEIRYKNADIPIYLYGETRTSRHIPNDILRELHGFIHMFEDTPEFVARHIIR
EAKSYLDGLSPPFFRALVHYANDGSYSWHCPGHSGGVAFLKSPIGQMFHQFFGENMLRADVCNAVEELGQ
LLDHTGPVAASERNAARIFNADHCYFVTNGTSTSNKMVWHSTVAPGDIVVVDRNCHKSILHSIIMCGAIP
VFLMPTRNHLGIIGPIPLEEFTMESIMRKIEANPFAREAVNKKPRILTITQSTYDGVVYNVETLREMLDG
QIDTLHFDEAWLPHATFHDFYKNMHAIGKDRPRAKESMIFSTQSTHKLLAGLSQASQVLVRESESVKLDR
DAFNEAYLMHTSTSPQYSIIASCDVAAAMMEAPGGTALVEESILEALDFRRAMKKIDQEWGKDWWFQVWG
PQEFAEEGIGSQEDWIIKAEDDWHGFGKLAPNFNMLDPIKATIVNPGLSLDGQFAESGIPASIVTKYLAE
HGVIIEKCGLYSFFIMFTIGITKGRWNTLLTALQQFKDDYDKNQPMWRILPEFAAANPTYEGMGLRDLCQ
QIHDFYKAYDVARLTTEMYLSDMIPAMKPSDAFAKMAHREIERVAIDELEGRITSILLTPYPPGIPLLIP
GERFNKTIVDYLRFARDFNERFPGFETDVHGLVKREVDGKRGYFVDCVKQ

>gi|754055024|ref|WP_041701401.1| arginine decarboxylase [Proteus mirabilis]
MKFNHHVLFVSSVGLKEDNPAKQALNSLKQAIIERGFIAQIADNIEHGIKYIKESPKYSAVGIFWDKNNS
KMNIEGEAFISLFRKRNPNTPILLLSEENITDDVSIDILKEVSEYIYLYSETATFTANRIYTLIHRYAES
LLPPYFKTLKDFTEDGDYYWDCPGHMGGMAYLKHPIGIEFINFFGENMMRADIGVATAEMGDYLIHAGPS
KTSEEMAAELFGADWTFYGVSGSSGSNRIVAQGAIAANEIVVVDRNCHKSLNHGLTLSQGRPVYLKPTRN
GYGLIGPIPTRRLTQASIRTLIQESPLTEEAVSSEPTYAVVTNCTYDGFCYNVNDVVKNLAKSVPRIHFD
EAWYAYARFHPLYKNRFAMDVSEDIPDRPTLFAVQSTHKMLPSLSMASMIHVKKSARAPLNFDDFNDAFM
MHGTTSPYYPIIASIDVAVGMMKGESGQSLVQESIEEAIAFRKAVVAVKRQLKEQNGDPDWFFDVLQPTQ
VCDPNTKENYSFEQAPLSLLSQEPECWTLKVGDKWHGFSDEDIADTDSMLDPVKVTITCPGITADGQYQK
MGIPGYIMTKFLDDRRIEIARTGDYTLLILFSVGVTKGKWGTLLESLLTFKKLYDSDALAVEAIPSLKEI
SPQYAKITLKQLCQSMHEKMDELDLMKHINDAVNSVPEPVMSPADAYQKVVRYKTEHVHLDDFSGRISAS
MLVPYPPGIPVLMPGERLPKGDEGVIGYLKALQNFDNTFPGFEHEIQGINVDANGDFWVRAIVEDERVAK
ELPASVKFKRRVSAIKKGRQ

>gi|227836187|gb|EEJ46653.1| biodegradative arginine decarboxylase [Escherichia coli 83972]
MMKVLIVESEFLHQDTWVGNAVERLADALSQQNVTVIKSTSFDDGFAILSSNEAIDCLMFSYQMEHPDEH
QNVRQLIGKLHERQQNVPVFLLGDREKALAAMDRDLLELVDEFAWILEDTADFIAGRAVAAMTRYRQQLL
PPLFSALMKYSDIHEYSWAAPGHQGGVGFTKTPAGRFYHDYYGENLFRTDMGIERTSLGSLLDHTGAFGE
SEKYAARVFGADRSWSVVVGTSGSNRTIMQACMTDNDVVVVDRNCHKSIEQGLMLTGAKPVYMVPSRNRY
GIIGPIYPQEMQPETLQKKISESPLTKDKVGQKPSYCVVTNCTYDGVCYNAKEAQDLLEKTSDRLHFDEA
WYGYARFNPIYADHYAMRGEPGDHNGPTVFATHSTHKLLNALSQASYIHVREGRGAINFSRFNQAYMMHA
TTSPLYAICASNDVAVSMMDGNSGLSLTQEVIDEAVDFRQAMARLYKEFTADGSWFFKPWNKEVVTDPQT
GKTYDFADAPTKLLTTVQDCWVMHPGESWHGFKDIPDNWSMLDPIKVSILAPGMGEDGELEEIGVPAALV
TAWLGRHGIVPTRTTDFQIMFLFSMGVTRGKWGTLVNTLCSFKRHYDANTPLAQVMPELVEQYPDTYANM
GIHDLGDTMFAWLKENNPGARLNEAYSGLPVAEITPREAYNAIVDNNVELVSIENLPGRIAANSVIPYPP
GIPMLLSGENFGDKNSPQVSYLRSLQSWDHHFPGFEHETEGTEIIDGIYHVMCVKA
