# Supplementary material for: Vaginal biogenic amines: biomarkers of bacterial vaginosis or precursors to vaginal dysbiosis?
Source: Front Physiol. 2015 Sep 29;6:253. doi: 10.3389/fphys.2015.00253 (PMC4586437; doi:10.3389/fphys.2015.00253)
Supplement: Supplementary file 4 [file DataSheet1.ZIP › NCA genes]

>gi|496662919|ref|WP_009305412.1| MULTISPECIES: apolipoprotein N- acyltransferase [Eggerthella]
MTETKQAAGGRTVHLALVQFESVLCDPAANTQKACRMIAEAAAEGADLVVLPELFSTGYELNIVGPHVPE
LAEPVDGPTVRALQDAARAGNCYVVAGLALAYDMAGVPFNSSVVIDRQGELLGTYDKQHLWALERFYFRS
GCDCPVFDTDFGRIGVMICYDMGFPEVARMLALQGADLILCPSAWCQEDMDVWDVNAPARALENTAFVAA
VNRYGVEDQLVMPGHTKVCNPRGHVVAELAEEAEGVLHVELDLNEVVDYRQRSPYLRDRRPDLYDLVLLP

>gi|695760022|ref|WP_032683202.1| acyltransferase [Bifidobacterium longum]
MPKITLAQFESKLCDPPANVAKTIPMIRQAGLDGSDMIMFPEMFTTGYELSIVGPRITELAEPVNGPTIT
ALREAAKQAGVYVVAPIALYHDDLPGVPFNSAVLIDREGNVAGVYDKQHLWALERFYFRGGNGTPVFQTD
FGTIGIMICYDMGYPEVARMLALQGAQIVLCPSAWCEPDHDVWDINVPARALENTVFLCAVNRYGREQDL
YMGGHSKVCDPRGRVVAELPDEGEGVLNVEIDLADVVSNRQTSPYLRDRRPELYGKVLLP

>gi|644611525|ref|WP_025341562.1| acyltransferase [Bifidobacterium breve]
MPKITLAQFESKLCDSPANVVKAIPMIRQAGLDGSDMIMFPEMFTTGYELSIVGPRITELAEPVNGPTIT
ALREAAKQAGVYVVAPIALYHDDLPGVPFNSAVLIDREGNVAGVYDKQHLWALERFYFRGGNGTPVFQTD
FGTIGIMICYDMGYPEVARMLALQGAQIVLCPSAWCKPDHDVWDINVPARALENTVFLCAVNRYGREQDL
YMGGHSKVCDPRGRVVAELPDEGEGVLNVEIDLADVVSNRQTSPYLRDRRPELYGKVLLP

>gi|517866379|ref|WP_019036587.1| apolipoprotein acyltransferase [Prevotella amnii]
MNKTIKIGFLQLHNVANISENIKNITEGIKSLAEDGAQLIVLQELHNSLYFCQVEDVNNFDLAETIPGFS
TDLYSKLSKDLGIVLVTSLFEKRAAGLYHNTAVVFEKDGTIAGKYRKMHIPDDPAYYEKFYFTPGDLGFH
PINTSLGKLGVLVCWDQWYPEAARLMAMQGAEILIYPTAIGYSKSDTKEEQARQLDAWKTVMRGHAVANN
LPVIAVNRVGFEPDPSKQTEGIEFWGSSFIAGPQGEILYQACNNKEEKTIIKLDLYHSEEVRRWWPFLRD
RRIEAYNDITKRFID

>gi|490466120|ref|WP_004336659.1| apolipoprotein acyltransferase [Prevotella bivia]
MNEIRIGLLQLHNVADVETNIKHITEHVNDLAKRGVQLVVLQELHNSLYFCQVEDVNNFDLAETIPGPST
ELYAKLAKELGIVLVTSLFEKRAPGLYHNTAVVFEKDGTIAGKYRKMHIPDDPAYYEKFYFTPGDLGFKP
IQTSIGKLGVLVCWDQWYPEAARLMAMQGAEILIYPTAIGYAKSDTKEEQQRQREAWTTVMRGHAVANGL
PVVAVNRVGFEPDPSKQTEGIEFWGSSFVAGPQGEIHYQACDNDEESVVIDIDLDHSEDVRRWWPFLRDR
RIEAYGDITKRFIDE

>gi|543971150|gb|ERJ77139.1| putative N-carbamoylputrescine amidase [Prevotella disiens JCM 6334 = ATCC 29426]
MFYRKLLKGKTKMKELKIGMLQLHNTADTQKNIENLTEGIRDLAKRGAELVVLQELHNSLYFCQVEDVNN
FDLAEPIPGPSTEHFGALAKENNIVLVTSLFEKRAAGLYHNTAVVFEKDGTIAGKYRKMHIPDDPAYYEK
FYFTPGDLGFEPINTSVGRLGVLICWDQWYPEAARLMALKGADMLIYPTAIGYESSDTEEEKERQRTAWT
TVMRGHAVANGLPVIAVNRVGHEDDPSGQTKGINFWGSSFIAGPQGELHYQACNDDEESLIVEIDLHRSE
NVRRWWPFLRDRRIENYGDITKRFID

>gi|281300738|gb|EFA93066.1| hydrolase, carbon-nitrogen family [Prevotella buccalis ATCC 35310]
MHEIRIGILQLRNTKCVDDNKKKIAENITDLAQRGAQLIVLQELHNSLYFCQVEDVNNFDLAEPIPGPST
EFFGKLAKKLEVVIITSLFEKRAPGLYHNTAVVIEKDGTIAGKYRKMHIPDDPAYYEKFYFTPGDLGFHP
IDTSIGRLGVLVCWDQWYPEAARLMALQGAQLLIYPTAIGYESSDDKDEQQRQRNAWMTVQRGHAVANGI
PVITVNRVGHEDDPSGQTNGINFWGSSFVVGPQGELYYQACDDDEESVVIDLDLDHSEQVRRWWPFLRDR
RIENYQDIVKRYIDK

>gi|490502048|ref|WP_004368149.1| apolipoprotein acyltransferase [Prevotella oralis]
MRKIKIGVLQMHNTASAEDNRMRLAEGITDLAKRGAQLVVLQELHNTLYFCQTETVDNFNLSEPIPGPST
AVFGDLAKTLGVVIVASLFEKRAPGLYHNTAVVLDTDGSIAGKYRKMHIPDDPAYYEKFYFTPGDIGFHP
IETSIGRLGVLVCWDQWYPEAARLMALEGAELLIYPTAIGYESRDTADEQQRQRDAWAIVQRGHAVANGL
PVVTVNRVGFEHDPSGQTEGIQFWGSSFVAGPQGELYYRASETEEDSAVVEIDLDHGEQVRRWWPFFRDR
RIEEYGGITKRYGL

>gi|494607203|ref|WP_007365450.1| apolipoprotein acyltransferase [Porphyromonas uenonis]
MKVGIIQQHNGADHTNNIHRLQERIRQLAHEGAELIVLQELHNGLYFCQTEDVALFDQAETIPGPSTESF
GALARELGVVIVLSLFEKRATGLYHNTAVVLERDGSIAGRYRKMHIPDDPAYYEKFYFTPGDLGFEPIDT
SVGRLGILICWDQWYPEAARLMALKGAELLIYPTAIGTAAYDTPEEQQRQIDAWQLVQRGHAVANNLPVI
AVNRVGFEPDPSGVTEGIQFWGHSFVTGQQGEMLCDLSQTEEAGVVVELDLERTELVRRWWPYLRDRRID
SYGEITRRYID
