# Supplementary material for: Vaginal biogenic amines: biomarkers of bacterial vaginosis or precursors to vaginal dysbiosis?
Source: Front Physiol. 2015 Sep 29;6:253. doi: 10.3389/fphys.2015.00253 (PMC4586437; doi:10.3389/fphys.2015.00253)
Supplement: Supplementary file 4 [file DataSheet1.ZIP › Ornithine decarboxylases]

>gi|675156750|gb|KFL93551.1| ornithine decarboxylase, inducible (ODC) [Lactobacillus crispatus SJ-3C-US]
MERKRMDFLKIAIGNGVNVNKMKGWSSIPIGDVQNSAELAAIVVKNDDALGIKQAEALREQSGFPIPLIK
VTDQVDEDQVTQKATEYEKQMVPGFLTDLINFAQAKPISFTTPGHHNGQYYDKHPAGVVFNKFFGKNLMF
ADTSDTVPQLGDTMTHAGTPLNAEKKAAKTYHADKVYFCTNGTTSANSICASALLSEGDLVLFDRNNHKS
LYNSALVMSGAKPVYIPTDRNALGLIGEMDPAFLTEDKIRAEVAKIDPAKAKAKRPFRLTIVQAETYDGV
FYDAQWIIDRIGKLCDYVLFDCAWGGFEEFVPIMRHLSPLLLNLGPDDPGILVTQSLHKQQAGMAQASQI
LKKDAHIKGQKRYVDHKHFNHAYLKFVTSSYAYPLYASLTVNSYVTAGAGNKKWWDQTLRMGIEWRKKLL
KKSKLFKPLVPDNFAEISTDELATNAEYWEMGQNTDWHGFRKMVPGEAMIDPLKITVKTPGIDVKNAKYE
KTGIPGAVVAEYLMENHIIRAKNDLNSLLFLLTPGDSQAELDTLLEAFLSFEKHYLEDDLMKDVLPVLYN
EYPKRYQGYTLKQLCQEMHEYYQENNTFVLQQKLFSKSGMQDYQMTPATADQLFKKDQNELVNLENVVGR
IAAEGALPYPPGVFIVAPGEKWGTVDQKYFEVLAHAIEKFPGFVPEIQGVYLSENNNGSLCVQAEVIKNK

>gi|227861263|gb|EEJ68900.1| Orn/Lys/Arg decarboxylase, major domain protein [Lactobacillus crispatus JV-V01]
MERKRMDFLKIAIGNGVNVNKMKGWSSIPIGDVQNSAELAAIVVKNDDALGIKQAEALREQSGFPIPLIK
VTDQVDEDQVTPKATEYEKQMVPGFLTDLINFAQAKPISFTTPGHHNGQYYDKHPAGVVFNKFFGKNLMF
ADTSDTVPQLGDTMTHAGTPLNAEKKAAKTYHADKVYFCTNGTTSANSICASALLSEGDLVLFDRNNHKS
LYNSALVMSGAKPVYIPTDRNALGLIGEMDPAFLTEDKIRAEVAKIDPAKAKAKRPFRLAIVQAETYDGV
FYDAQWIIDRIGKLCDYVLFDCAWGGFEEFVPIMRHLSPLLLNLGPDDPGILVTQSLHKQQAGMAQASQI
LKKDAHIKGQKRYVDHKHFNHAYLKFVTSSYAYPLYASLTVNSYVTAGAGNKKWWDQTLRMGIEWRKKLL
KKSKLFKPLVPDNFAEISTDELATNAEYWEMGQNTDWHGFRKMVPGEAMIDPLKITVKTPGIDVKNAKYE
KVGIPGAVVAEYLMENHIIRAKNDLNSLLFLLTPGDSQAELDTLLEAFLSFEKHYLEDDLMKDVLPVLYN
EYPKRYQGYTLKQLCQEMHEYYQENNTFVLQQKLFSKSGMQDYQMTPATADQLFKKDQNELVNLENVVGR
IAAEGALPYPPGVFIVAPGEKWGTVDQKYFEVLAHAIEKFPGFVPEIQGVYLSENNNGSLCVQAEVIKNK

>gi|489749235|ref|WP_003653244.1| ornithine decarboxylase [Lactobacillus gasseri]
MVPGFLTDLVNFAEDHPVSFTTPGHHNGLYYEKHPAGVVFNRFFGKNLMFADTSDTVPELGDTMTHEGTP
LTAEQKAAETYHADKVYFCTNGTTSANSICASALLTKDDLVLFDRNNHKSLYNSALVMSGAKPVYIPTDR
NALGLIGEIDPNFLSEEKIRAEVAKVDPKKAKAKRPFRLAIIQSETYDGLFYDAKWMIDKIGKLCDYILF
DCAWGGFEQFVPIMNHLSPLNLDLGPEDPGILVTQSLHKQQAGMGQASQILKKDAHIKGQKRYVDHKHFN
HAYLKFVTSSYSYPLYASLTVNSYLTSGEGNKKWWDKILRLGIEWRKELIRKSKLFRPLVIDNFENISTD
DLATNEKYWDLEPNNLWHGFSKIATGQAMIDPLKITVVTPGIDVKSAKYEDIGIPGPVVAEFLMEKRIIR
AKDDLYSLLFLLTPGDTKAELDTLLNAFLEFEQYYNEDAPLEKVLPKLTKVYGDRYKGYTLKQLCQEMHN
YYRGNKTFTLQQELFAKPNMQNYPMTPEHADYLFMKNESELVNLDDVKGRIAAEGALPYPPGVFIVAPGE
KWSDIDQKYFEVLVGAIERFPGFVPEIQGVYWDQKADGKIRVQAEVLKEN

>gi|493634489|ref|WP_006586333.1| ornithine decarboxylase [Lactobacillus jensenii]
MTFLKIAVDSTIDLPQLSEWQQIPLTDIKNPAEIVAFIVNKNNPIKLATVQHLQKESGLPIPVIQVNSKV
SSEDISTIISAITEYINKNIPGYLRDLVNFAQDQPISFTTPGHHNGLYYDKHPAGVIMNKFFGKNLMYAD
TSDTVPELGDMMTHSGTPLTAEQKAAQTYHADKVYFCTNGTTSANSICASAVLRKDDLVLFDRNNHKSLY
NSALVMTGAKPVYIKTDRNPLGLIGEMDPECLNEDYLRREATKIDPVKAKQKRPFRMAVVQAETYDGVFY
DAKWIVDKIGKLCDYILFDCAWGGFEEFIPIMEHLSPLLLDLSPEDPGILVTQSLHKQQAGMAQTSQILK
KDSHIKGQKRYVDHKHFNHAYLKFVTSSYSYPIYASLVANTYLVSGPGNQKWWDDTLRMGIEWRKKLLGK
SKLFKPLVCDNFVQIPTEKLMTNSKYWNLSPTDTWHGFNRITSGEAMIDPMKITVVTPGIDITNNKYEND
GIPGPIVAEFLMEKRIIRAKNDLNSLLFLLTPGDRQTDLDALLDAFLEFEKFYFEDAPLEKVVPKLAKEY
TTRYRGYTLKQLCHEMHSYYATHQTFKLQKALFEKENMQNYSMIPSEADNLFMHNESKLISLKDVVGQIA
AEGALPYPPGVFIVAPGEKWQEIDKEYFEVLVGAMENFPGFVPEIQGVYWTQGTNGKINVEVEVLK

>gi|327467384|gb|EGF12883.1| ornithine decarboxylase [Dialister micraerophilus DSM 19965]
MILNKTGINFVLYLSHSERAFCGRNISFYKCYCWEVIDLKQFKIAYSERALEVFGAVCGREVVDINATDF
TDVAAVVITDADADLLTSHSSIAGFDIPVFLIRTTCENVCDEVIGKVFRVIDLKETDRALFERQIESAAA
KYEENVLPPFFKDLQKYVENGYSQFDCPGHQGGAFYRKHPAGRALYEFFGENTFRADLCNADVAMGDLLI
HEGPAFTAQKHAAAVYNADKTYFVLNGTSSSNKVVLNAALAPGDLVLYDRNNHKSIDHGALVIAGATPVY
LETARNAFGSIGGILEHCFDEEYIRKLIAEKDPVKAKAKRPIRIAVIQLGTYDGCIYNARQVVDKIGHLC
DYILFDSAWVGYEQFIPMMKDCSPLLLDLGPEDPGIFVTQSVHKQQAGFSMTSQVHKKDRHIKGQERYIP
HKRVNNAFMMHASTSPLYQLFAALDVNAKMHEGKAGKAMWTEAVKTVIETRKQVLRNCHYIRPLVPTEVY
GKKWEDGDTEKMANDINYWAFEPGAKWHGFEGYGKGQYFIDPMKLQFVTCGIDIENGGYEEFGIPGNILA
NYLRDNGIIPEKCDLNDILFLMTPAEDKTKMDDLVAKLVRFEKLVDEDAPMSEVLPTVYKNNEDKYRGYT
IRQICQEMHDFYKDRKVFTLQKQLFLKDYFPEYVMTPQVAQYEFMRAHGELVDLEEAEGRIALEGALPYP
PGVLCVHPGERWSKTACTYFLDLVEGINMLPGFAPEIQGVYVQMGEDGKKHAYGYVLKKEFEKNFVK

>gi|740276949|ref|WP_038117066.1| ornithine decarboxylase [Veillonella sp. AS16]
MKHLKIAFSHKAQFYFGSMEGRTNVELSQTDFTDVGAIVISESDTDVLENELVQSFGIPVFLVVFDKSVD
ISPFIGKVERVIDGSTTNFDLYKRQIEAAAAKYEASMLPPFFQALANYVEDGNSQFDCPGHQGGQFFCKH
PAGRAFYDFFGENVFRADLCNADVKLGDLLIHEGSAVEAQQHAAQVYNADKTYFVLNGTSSSNKVVLNAL
LTPGDIVLYDRNNHKSICHGALVMSGATPVYLETARNPFGSIGGILEHCFDEKYIRKLIAEKDPKKAKAK
RPIRLAVIQLGTYDGTIYNARQVVDKIGHLCDYIFFDSAWVGYEQFIPMMKDCSPLLLELGPDDPGILVS
QSVHKQQAGFSQTSQIHKKDKHIKGQDRYVNHKRLNNAFMMHASTSPFYPLFAALDVNAKMHEGEAGKKL
WIECVETVIEARKAVLKHCKYLRPLVPPVVHGKKWEDGDTKKMAQDVDYFAFEPDAKWHSFKGYGKGQYF
IDPCKFQLITPGINVETGEYEDFGIHANILANYLRENGIIPEKCDLNTILFLMTPAETKTKMDDLVAQLV
RFEQLIEADAPMQDVLPSIYYSHLDKYKGYHIRQLCQEMHDFYKDRNVSILQQRLFLYDYFPEYVMNPQE
ANFEFQRGKGELVPLSEAEGRIALEGALPYPPGVLCVQPGERWSKTACDYFLALEEGINKLPGFAPEIQG
VYITEQPDGTKKAFGYVLKKEFEK

>gi|493602979|ref|WP_006555597.1| hypothetical protein [Veillonella ratti]
MTELKVVVSEHAESVVGILTKRDVIRPNQTDFTNVGAVIICDCEIDILKSTPVKVFDIPVFVVRTGTGME
GLSPNQVSQAEDAVLRDAYAVLDDEPSEREFYIRRLETAVQNYEHRSLPPFFRSLRRYVELGNSQFDCPG
HQGGQFFRKHPAGRAFYDYYGEHLFRSDLCNADVQLGDLLIHEGYALEAQEHAAQVFNADKTYFVLNGTS
SSNKVVLNALLAPGDIVLYDRNNHKSVSHGALVQAGAIPVYLETARNPFGSIGGIPEACFDETVLRERIA
ERNLEKAKAQRPIRLAVIQLGTYDGTIYNARQVVDKIGHLCDYILFDSAWVGYEQFIPMMKDCSPLLLEL
GPEDPGILVTQSVHKQMAGFSQTSQIHKKDSHIRGQVRYVNQKRFNNAFMMHASTSPFYPLFAALDVNAK
IHAGEGGRALWRDCVMVGIEARKTVLRNCKYLRPLVPPMVHGKAWEDGETEVMADDVSYFAFEPEAKWHS
FKGYGEGQYFIDPCKFQLITSGIDMETGEYEDFGIPATILANYLREHQVVPEKCDLNTILFLLTPAESYT
KMDALIAKLLRFEQLIEADAPLQDVLPSVYAQNIARYRGYTIRQLCQEMHDFYKVRHVSELQQQLFDRDH
FPTYVKTPQAANIDFVRGEGELIPIADCVGRMALEGALPYPPGVICVQPGELWSEAARDYFVALEEGINE
LPGFAPELQGVYIEADETGYKRAYAYVLKETTGKEGV

>gi|544717858|ref|WP_021147864.1| MULTISPECIES: Ornithine decarboxylase [Veillonella]
MKHLKIAFSHKAQFYFGSMEGRTNVELSQTDFTDVGAIVISESDTDVLENELVQSFGIPVFLVVFDKSVD
ISPFIGKVERVIDGSTTNFDLYKRQIEAAAAKYEASMLPPFFQALANYVEDGNSQFDCPGHQGGQFFCKH
PAGRAFYDFFGENVFRADLCNADVKLGDLLIHEGSAVEAQQHAAQVYNADKTYFVLNGTSSSNKVVLNAL
LTPGDIVLYDRNNHKSICHGSLVMSGATPVYLETARNPFGSIGGILEHCFDEKYIRKLIAEKDPKKAKAK
RPIRLAVIQLGTYDGTIYNARQVVDKIGHLCDYIFFDSAWVGYEQFIPMMKDCSPLLLELGPDDPGILVS
QSVHKQQAGFSQTSQIHKKDKHIKGQDRYVNHKRLNNAFMMHASTSPFYPLFAALDVNAKMHEGEAGKKL
WIECVETVIEARKAVLKHCKYLRPLVPPVVHGKKWEDGDTKKMAQDVDYFAFEPDAKWHSFKGYGKGQYF
IDPCKFQLITPGINVETGEYEDFGIHANILANYLRENGIIPEKCDLNTILFLMTPAETKTKMDDLVAQLV
RFEQLIEADAPMQDVLPSIYYSHLDKYKGYHIRQLCQEMHDFYKDRNVSILQQRLFLYDYFPEYVMNPQE
ANFEFQRGKGELVPLSEAEGRIALEGALPYPPGVLCVQPGECWSKTACDYFLALEEGINKLPGFAPEIQG
VYITEQPDGTKKAFGYVLKKEFEK

>gi|529248138|ref|WP_020945294.1| ornithine decarboxylase [Proteus mirabilis]
MKSYKIAVSYDMSDYISTHRECVDILHTDFSDVAVIIISLDDIQNGKLNLIEQNSFEQPIFAIINKDEVI
PANIINRLTGVIDLNKKNSELYNKQLETAALKYEESLLPPFFGSLKKYVEQGNSAFDCPGHQGGEFFRRH
PLGNQFVEYFGENLFRSDLCNADVSMGDLLIHEGAPCAAQQHAAKVFNADKTYFVLNGTSSSNKVVLNAL
LAPDDLVLFDRNNHKSNHHGALIQAGATPVYLEAARNPFGFIGGIDAHCFEEKYLRELIKEVAPTRANEK
RPFRLAVIQLGTYDGTIYNARQVVDKIGHLCDYILFDSAWVGYEQFIPMMKDCSPLLLELNENDPGILVT
QSVHKQQAGFSQTSQIHKKDRHIKGQKRYVNHKRLNNAFMMHASTSPFYPLFAALDVNAKMHEGESGKRL
WMNCVKTGIETRKLLLKSCKHIRPFIPETIDGRAWEDFDTDEIANDLRFFNFVPGERWHSFEGYEENQYF
VDPCKLLLTTPGINAKTGKYESFGVPATILANYLRENNIIPEKCDLNSILFLLTPAESMAKMQHLVAQIA
RFEQLLEQDAPLKEVLPSVYHANQTRYQGYTIRQLCQEMHDMYVKFNVKQLQKEMFRKSHFPQVSMLPQE
ANIAFVRGEVELVAVEKIEGRIAAEGALPYPPGVLCVVPGEIWGGSVQQYFLALEEGINLFPGFSPELQG
VYIRNDEDGRLRAYGYVIKH

>gi|566265532|gb|ETJ12712.1| hypothetical protein Q620_VSAC01298G0006 [Veillonella sp. DORA_A_3_16_22]
MKHLKVALSDSVQSKIKSIAGRTCVGVFETDFTDVGAVVIDDGDLDLVNNNQISSFGIPIIVLRLDASRD
ISLYENRITSIIELLSMSIDDCTSEIEKVVANYEASILPPFFRALSDYVGDENSQFDCPGHQGGQFFYKH
PTGRAFYNFFGENIFRADLCNADVKLGDLLIHEGYAYDAQAHAAKVYNADKTYFVLNGTSSANKVVLNAL
LTPGDIILYDRNNHKSICHGGLVMSGATPIYLETARNPFGSIGGILDHCFDESYIRQLVAEKSPEKANAK
RPIRLAVIQLGTYDGTIYNARQVVDKIGHLCDYIFFDSAWVGYEQFIPMMKDCSPLLLELGPNDPGILVT
QSVHKQQAGFSQTSQIHKKDKHIKGQDRYVDHKHFNNSFMMHASTSPFYPLFASLDVNAKIHEGELGQTL
WRECVEVAIDARKAVLKQCKYLRPLVPPIVHGKPWEEGNTQEMACDVKYFAFEPEAKWHSFNGYGEGQYF
IDPCKFQLITPGIDVETGEYEEFGIPANILANYLRENRIIPEKCDLNTILFLMTPAESKHKMDALVAELV
RFEELIDRDVPMEEVLPSIYYSHIDKYKGYHIRQLCQKMHDFYKSRNVSLLQQRLFLGEYFPDYVMNPQE
ANFEFQRNKGELVPLIEAEGRIALEGALPYPPGVICVQPGERWSKTACDYFLALEDGINQLPGFTPEIQG
VYITEQSNGYKQAYGYVLKKEY

>gi|227838421|gb|EEJ48887.1| Orn/Lys/Arg decarboxylase, major domain protein [Escherichia coli 83972]
MNIDKSNYIDVAAIILSVNDVERGKLDEIDATGYGIPVFIATENEERVPAEYLPRISGVFEHCESRKEFY
GRQLETAASHYETQLRPPFFRALVDYVNQGNSAFDCPGHQGGEFFRRHPAGNQFVEYFGEMLFRSDLCNA
DVAMGDLLIHEGAPCIAQQHAAKVFNADKTYFVLNGTSSSNKVVLNALLTPGDLVLFDRNNHKSNHHGAL
LQAGATPVYLETARNPYGFIGGIDAHCFEESYLRELITEVAPQRAKEARPFRLAVIQLGTYDGTIYNARQ
VVDKIGHLCDYILFDSAWVGYEQFIPMMADCSPLLLELNENDPGILVTQSVHKQQAGFSQTSQIHKKDSH
IKGQQRYVPHKRMNNAFMMHASTSPFYPLFAALDINAKMHEGVSGRNMWMDCVVNGINARKLILDNCQHI
RPFVPELVDGKPWQSYETAQIAVDLRFFKFVPGEHWHSFEGYAENQYFVDPCKLLLTTPGIDARNGEYEA
FGVPATILANFLRENGVVPEKCDLNSILFLLTPAEDMAKLQQLVALLVRFEKLLEADAPLAEVLPSIYKQ
HEERYAGYTLRQLCQEMHDLYARHNVKQLQKEMFRKEHFPRVSMNPQEANYAYLRGEVELVRLPDAEGRI
AAEGALPYPPGVLCVVPGEIWGGAVLRYFSALEEGINLLPGFAPELQGVYIEEHDGRKQVWCYVIKPRDA
QSTLLKGEKL

>gi|740706486|ref|WP_038491775.1| lysine decarboxylase [Janthinobacterium agaricidamnosum]
MKFRFPIVIIDEDFRSENTSGLGIRALADAMEKEGMEVVGVTSYGDLSQFAQQQSRASAFVLSIDDEEFG
GGSVQETDDALKSLRAFVEEIRYKNADIPIYLYGETRTSRHIPNDILRELHGFIHMFEDTPEFVARHIIR
EAKAYLDGLSPPFFRALVNYANDGSYSWHCPGHSGGVAFLKSPIGQMFHQFFGENMLRADVCNAVEELGQ
LLDHTGPVAASERNAARIFNADHCYFVTNGTSTSNKMVWHSTVAPGDIVVVDRNCHKSILHSIIMCGAIP
VFLMPTRNHLGIIGPIPLEEFTPESIARKIEANPFAREAKNKKPRILTITQSTYDGVIYNVEVLREMLDG
KIDTLHFDEAWLPHATFHDFYKDMHAIGKDRPRAKESMIFSTQSTHKLLAGLSQASQILVRESDKVKLDQ
DAFNEAYLMHTSTSPQYSIIASLDVAAAMMEAPGGTALVEESIAEALDFRRAMKKIDQEWGKDWWFQVWG
PDKFSEEGIGERDDWMIRAEDDWHGFGELAPGFNMLDPIKATIVNPGLALDGQFGDTGIPASIVTKYLAE
HGVIIEKCGLYSFFIMFTIGITKGRWNTLLTALQQFKDDYDKNQPMWRILPEFAAANPRYEKMGLRDLCQ
QIHDFYKAYDVARLTTEMYLSDMIPAMKPSDAFAKMAHREIERVAIDDLEGRITSILLTPYPPGIPLLIP
GERFNKTIVDYLRFARDFNERFPGFETDVHGLVKREVDGKRGYFVDCVRQ
