# Supplementary material for: Vaginal biogenic amines: biomarkers of bacterial vaginosis or precursors to vaginal dysbiosis?
Source: Front Physiol. 2015 Sep 29;6:253. doi: 10.3389/fphys.2015.00253 (PMC4586437; doi:10.3389/fphys.2015.00253)
Supplement: Supplementary file 4 [file DataSheet1.ZIP › PSP Reference genes]

>gi|327410266|emb|CBY85125.1| ornithine decarboxylase [Oenococcus oeni]
MDSEINDDSVHQTNLPHKFSTDELKIASTARATAYFDTNRTVVDADNSDFVDVAAVVVMDDEKAIINKAD
ETKFNIPIFIITDDSSKVDGETMSKIFHIIDWHNNYDRRLYDREIEAAAKKYEDGVLPPFFKALKAYVER
GNIQFDCPGHQGGQYFRKSPAGREFYNFYGENIFRSDICNADVDLGDLLIHEGPAMDAEKHAARVFNADK
TYFVMNGTTTSNNIAITAAVAPGDLVLFDRNNHKSVYNAALVQAGGRPVYLETSRDSYGFIGGIYSKDFD
EKSIREKIAKVDPEKAKAKRPFRLAVIQLGTYDGTIYNAKQVVERIGHLCDYILFDSAWVGYEQFIPMMK
DSSPLLLNLGPDDPGILVTQSTHKQQAGFSQASQIHKKDSHIKGQKRYINHKQFNNAYMKFSSTSPFYPL
FATLDINAKMQEGEAGKKLWHDALVTSINARKNLLKNATMIKPFLPPVVHGKPWQDADTEKIVSDIDYWK
FEKGAKWHGFDGYADNQYFVDPNKFMLTTPGIDVETGEYEDFGIPAVILANYLREHGIIPEKNDLNSILF
LMTPAETQAKMDNLVTQIVKFESLVKADAPLDEVLPRLYSEHQDRYEGYTIKQLCQEVHDFYKNNNTKEY
QKEMFLGKYFPEQAMTPYQANVELLKNNAKLVPLTDIEGLAALEGALPYPPGIFCIVPGEKWTKVAQKYF
LILEESINRFPGFAPEIQGVYFEKENGKSVAYGYVYDKSKDEEKR

>gi|1169251|sp|P43099.2|DCOR_LACS3 RecName: Full=Ornithine decarboxylase, inducible; Short=ODC [Lactobacillus sp. 30]
MSSSLKIASTQEARQYFDTDRVVVDAVGSDFTDVGAVIAMDYETDVIDAADATKFGIPVFAVTKDAQAIS
ADELKKIFHIIDLENKFDATVNAREIETAVNNYEDSILPPFFKSLKEYVSRGLIQFDCPGHQGGQYYRKH
PAGREFYDFFGETVFRADLCNADVALGDLLIHEGPAVAAEKHAARVYNADKTYFVLGGSSNANNTVTSAL
VSNGDLVLFDRNNHKSVYNSALAMAGGRPVYLQTNRNPYGFIGGIYDSDFDEKKIRELAAKVDPERAKWK
RPFRLAVIQLGTYDGTIYNAHEVVKRIGHLCDYIEFDSAWVGYEQFIPMMRNSSPLLIDDLGPEDPGIIV
VQSVHKQQAGFSQTSQIHKKDSHIKGQLRYCDHKHFNNSFNLFMSTSPFYPMYAALDVNAAMQEGEAGRK
LWHDLLITTIEARKKLIKAGSMFRPFVPPVVNGKKWEDGDTEDMANNIDYWRFEKGAKWHAYEGYGDNQY
YVDPNKFMLTTPGINPETGDYEDFGVPATIVANYLRDHGIIPEKSDLNSILFLMTPAETPAKMNNLITQL
LQLQRLIEEDAPLKQVLPSIYAANEERYNGYTIRELCQELHDFYKNNNTFTYQKRLFLREFFPEQGMLPY
EARQEFIRNHNKLVPLNKIEGEIALEGALPYPPGVFCVAPGEKWSETAVKYFTILQDGINNFPGFAPEIQ
GVYFKQEGDKVVAYGEVYDAEVAKNDDRYNN

>gi|378813018|gb|AFC60624.1| ornithine decarboxylase [Lactobacillus brevis]
MDNLKIASTEEAQQHFSTKREIVSAYNTDFVDVAAVVVMDSDIDPINKVSDTKFGVPVFVISDDSSRIQA
DLMEKIYHIIDLNNQYDEQLYDREIESAAAKYEDGVLPPFFKSLKAYVERGNIQFDCPGHQGGQYFRKHP
AGRQLYDFYGENVFRSDICNADVDLGDLLIHEGPAMDAEKHAAKVFNADKTYFVMNGTSTSNNVAVAAAV
APGDLVLFDRNNHKSIYNAALVKDGGRPVYLETSRDPYGFIGGIYARDFDEDYIRKQAAKVDPVKAKQKR
PFRLAIIQLGTYDGTIYNAKQVVEKIGHLCDYILFDSAWVGYEQFIPMMRDSSPLLLDLGPEDPGILVTQ
STHKQQAGFSQASQIHKKDSHIKGQKRYIDHKRFNNAYNQYASTSPFYPLFATLDVNAKMQEGEAGKKLW
HDALVTSVNARKNLLKNATMIKPFVPPVVHGKNWEDADTEKIVDDIDYWRFEKGAKWHGFDGYEDNQYFV
DPNKFLLTTPGINVQTGEYEDFGIPATILANYLREHGIIPEKNDLNSILFLMTPAETPAKMNNLVSQIVK
FESLVKADAPLEDVLPRLYAQNKDRYNGYTIKQLCQELHNFYKGNNAKEYQKEMFLADYFPEQKMTPFDA
NVELLHNNAKLVKLSDIGGETALEGALPYPPGIFCVAPGEKWTKVAQTYFMILEEGINRFPGFAPEIQGV
YFEQEDGKTVAYGYVYDPDKK

>gi|148287127|emb|CAL36957.1| ornithine decarboxylase [Morganella morganii]
MKMKSYKIAVSYDMSDYISTHRECVDILNTDFTDVAVIVISLDDIRDGKLDFIEQHSFEQPVFAVISDHE
VIPADVITRLTGVIDLNKKNGELYSKQLETAALKYEESLLPPFFGSMKKYVEQGNSAFDCPGHQGGEFFR
RHPLGNQFAEYFGENLFRSDLCNADVSMGDLLIHEGAPCAAQQHAAKVFNADKTYFVLNGTSSSNKVVLN
ALLAPGDLVLFDRNNHKSNHHGALIQAGAIPVYLEAARNPFGFIGGIDAHCFEEDYLRSLIKEVAPERTG
EKRPFRLAVIQLGTYDGTIYNARQVVDKIGHLCDYILFDSAWVGYEQFIPMMKDCSPLLLELNENDPGIL
VTQSVHKQQAGFSQTSQIHKKDSHIKGQSRYVNHKRLNNAFMMHASTSPFYPLFAALDVNAKMHEGKSGK
RLWMDCVKTGIETRKLLLKSCKHIRPFIPETIDGRSWGDFETDVIANDLRFFNFVPGERWHAFEGYEENQ
YFVDPCKLLLTTPGIDAKTGNYEAFGVPATILANYLRENNIIPEKCDLNSILFLLTPAESMAKMQHLVAQ
IARFEQLLEQDAPLKEVLPSVYHAHEARYQGYTIRQLCQEMHDMYVKFNVKQLQKEMFRKSHFPQVSMLP
QAANIAFVRGNAELVAVDQIEGRIAAEGALPYPPGVLCVVPGEIWGGSVQQYFLALEEGINLFPGFSPEL
QGVYIRCDEDGRQRAYGYVIKH

>gi|15599715|ref|NP_253209.1| ornithine decarboxylase [Pseudomonas aeruginosa PAO1]
MSIKVEDYFAPETFQRMKAFADKQETPFVVIDKQTIADAYDQLTDCFPFARIYYAVKANPATEITELLRD
KGSNFDIASIYELDKVMKTGVGPERISYGNTIKKSKDIRYFYEKGVRLFATDSEADLRNIAKAAPGAKVY
VRILTEGSTTADWPLSRKFGCQTDMAMDLLILARQLGLEPYGISFHVGSQQRDISVWDAAIAKVKVIFER
LKEEDGIVLKMINMGGGFPANYITKTNDLETYAEEIIRFLKEDFGDDLPEIILEPGRSLIANAGILVSEV
VLVARKSRTAVERWVYADVGKFSGLIETMDESIKFPIWTEKQGEMEEVVIAGPTCDSADIMYEHYKYGLP
LNLASGDRLYWLSTGAYTTSYSAVEFNGFPPLKAFYL

>gi|15600032|ref|NP_253526.1| arginine decarboxylase [Pseudomonas aeruginosa PAO1]
MAARRTRKDDGSNWTVADSRGVYGIRHWGAGYFAINDGGNVEVRPQGADSTPIDLYELVGQLREAGLSLP
LLVRFPDILQDRVRKLTGAFDANIERLEYQSRYTALYPIKVNQQEAVVENIIATENVSIGLEAGSKPELM
AVLALAPKGGTIVCNGYKDREFIKLALMGQKLGHNVFIVIEKESEVQLVIEEAANVGVQPQVGLRVRLSS
LASSKWADTGGEKAKFGLSAAQLLSVVERFRQAGLDQGVRLLHFHMGSQIANLADYQHGFKEAIRYYGEL
RALGLPVDHIDVGGGLGVDYDGTHSRNASSINYDIDDYAGVVVGMLKEFCDAQGLPHPHIFSESGRALTA
HHAVLITQVTDVERHNDDVPKIVDLDEQPEIVRWLAELLGPTDAEMVTETYWRATHYIGDAAAQYADGKI
SLAQKALAEQCYFAICRRLHNQLKARQRSHRQVLDELNDKLADKYICNFSVFQSLPDTWAIGQVLPILPL
HRLGEEPDRRAVLQDLTCDSDGKITQYVDEQSIETSLPVHEVKEGEDYLIGVFLVGAYQEILGDMHNLFG
DTDSVNVYQRADGGIYHAGIETHDTIEDMLRYVHLSPEELMTLYRDKVAGAKLTARERNQYLDALRLGLT
RSAYLS

>gi|2313524|gb|AAD07486.1| arginine decarboxylase (speA) [Helicobacter pylori 26695]
MQEVHDYGIKFWSNNEFKIEKGLVKVCHGKNPSLLEIVQSVRDKGYRGPLLVRFPHLVQKQIKSLFDAFS
SAIKEYQYSGAFKAVFPLKVNQMPSFVFPLVQGAKGLNYGLEAGSKSELIIAMSYTNPKAPITVNGFKDK
EMIELGFIAKSMQHEITLTIEGLNELKTIIAVAKQNEFLACPKIGIRIRLHSTGTGVWAKSGGINSKFGL
SSTEVLEAMRLLEENDLLEHFHMIHFHIGSQISDISPLKKALREAGNLYAELRKMGAKNLNSVNIGGGLA
VEYTQHKHHQDKNYTLEEFSADVVFLLREIVKNKQEIEPDIFIESGRYISANHAVLVAPVLELFSHEYNE
KSLKIKENNNPPLIDEMLDLLANINEKNAIEYLHDSFDHTESLFTLFDLGYIDLIDRSNTEVLAHLIVKK
AVQLLYVKDHNDILRIQEQVQERYLLNCSFFQSLPDYWGLRQNFPVMPLNKLDEKPTRSASLWDITCDSD
GEIAFDSTKPLFLHDIDIDEEEYFLAFFLVGAYQEVLGMKHNLFTHPTEFSVVFDEKGDYEVEDICEAQT
ILDVLDDLDYDTKEIERLLKQKIEDNNQLDMEEKKEIMGRLYVMLSENGYLRTIS

>gi|15618940|ref|NP_225226.1| pyruvoyl-dependent arginine decarboxylase [Chlamydophila pneumoniae CWL029]
MAYGTRYPTLAFHTGGIGESDDGMPPQPFETFCYDSALLQAKIENFNIVPYTSVLPKELFGNIVPVDTCV
KSFKHGAVLEVIMAGRGAALSDGTHAIATGIGICWGKDKNGELIGGWAAEYVEFFPTWINDEIAETHAKM
WLKKSLQHELDLRSIAKHSEFQFFHNYINIKQKFGFCLTALGFLNFENAEPAKVN

>gi|15595490|ref|NP_248984.1| N-carbamoylputrescine amidohydrolase [Pseudomonas aeruginosa PAO1]
MTRNVTVAATQMACSWDRPANIARAEKLVRQAAARGAQIILIQELFETPYFCQKPNPDYLQLATTVEENA
AIAHFQALARELQVVLPISFFERAGRARFNSIAVIDADGGNLGVYRKSHIPDGPGYHEKYYFNPGDTGFK
VWQTRYARIGVGICWDQWFPESARSMALLGAELLFYPTAIGSEPHDASISSRDHWQRVQQGHAGANLMPL
VASNRIGREEQDGYDITFYGSSFIADPFGEKVEELNRTEEGILVHTFDLDALERTRSAWGVFRDRRPNLY
GPLKTLDGSLES

>gi|2285883|dbj|BAA21656.1| lysine decarboxylase [Escherichia coli W3110]
MNIIAIMGPHGVFYKDEPIKELESALVAQGFQIIWPQNSVDLLKFIEHNPRICGVIFDWDEYSLDLCSDI
NQLNEYLPLYAFINTHSTMDVSVQDMRMALWFFEYALGQAEDIAIRMRQYTDEYLDNITPPFTKALFTYV
KERKYTFCTPGHMGGTAYQKSPVGCLFYDFFGGNTLKADVSISVTELGSLLDHTGPHLEAEEYIARTFGA
EQSYIVTNGTSTSNKIVGMYAAPSGSTLLIDRNCHKSLAHLLMMNDVVPVWLKPTRNALGILGGIPRREF
TRDSIEEKVAATTQAQWPVHAVITNSTYDGLLYNTDWIKQTLDVPSIHFDSAWVPYTHFHPIYQGKSGMS
GERVAGKVIFETQSTHKMLAALSQASLIHIKGEYDEEAFNEAFMMHTTTSPSYPIVASVETAAAMLRGNP
GKRLINRSVERALHFRKEVQRLREESDGWFFDIWQPPQVDEAECWPVAPGEQWHGFNDADADHMFLDPVK
VTILTPGMDEQGNMSEEGIPAALVAKFLDERGIVVEKTGPYNLLFLFSIGIDKTKAMGLLRGLTEFKRSY
DLNLRIKNMLPDLYAEDPDFYRNMRIQDLAQGIHKLIRKHDLPGLMLRAFDTLPEMIMTPHQAWQRQIKG
EVETIALEQLVGRVSANMILPYPPGVPLLMPGEMLTKESRTVLDFLLMLCSVGQHYPGFETDIHGAKQDE
DGVYRVRVLKMAG

>gi|2897821|dbj|AB011029.1| Selenomonas ruminantium lysine/ornithine decarboxylase, complete cds
ATGAAAAATTTCAGACTTAGCGAAAAAGAAGTAAAAACGCTTGCCAAGCGTATCCCGACGCCCTTTTTGGTGGCTT
CACTGGACAAGGTTGAGGAAAACTACCAGTTTATGCGCCGTCATTTGCCGCGGGCGGGAGTGTTTTATGC
CATGAAGGCGAATCCTACGCCAGAAATACTGTCCCTGCTGGCTGGCCTTGGTTCTCACTTTGATGTGGCC
TCTGCCGGGGAGATGGAGATCCTCCATGAATTGGGCGTAGATGGTTCCCAGATGATATATGCCAATCCGG
TAAAGGATGCCCGTGGCCTCAAGGCTGCGGCTGACTACAATGTCCGCCGGTTTACTTTCGACGATCCGTC
GGAAATCGACAAGATGGCCAAGGCTGTGCCGGGAGCCGATGTGCTGGTGCGCATCGCCGTGCGCAACAAC
AAAGCTTTGGTGGATCTGAATACGAAGTTTGGTGCGCCGGTGGAAGAAGCGCTGGATCTTTTAAAGGCTG
CGCAGGATGCTGGCCTGCATGCCATGGGGATTTGCTTCCATGTGGGCAGCCAGTCCCTGTCTACGGCGGC
TTATGAGGAAGCCCTGCTGGTGGCTCGTAGGCTCTTTGATGAGGCGGAAGAAATGGGCATGCACCTGACT
GACCTCGACATCGGCGGCGGTTTCCCTGTTCCCGATGCCAAGGGGCTCAATGTGGATCTGGCGGCCATGA
TGGAAGCCATCAACAAGCAGATCGACCGCCTGTTCCCGGATACAGCTGTTTGGACGGAACCGGGCCGTTA
TATGTGCGGTACGGCGGTGAACCTCGTCACATCGGTTATCGGCACGAAAACCCGTGGTGAGCAGCCTTGG
TATATCTTAGATGAAGGCATCTATGGCTGCTTCTCCGGCATCATGTATGACCACTGGACGTACCCGCTTC
ATTGCTTCGGCAAGGGGAATAAGAAACCTTCGACTTTCGGCGGCCCCAGCTGCGATGGCATCGATGTGCT
CTATCGCGACTTCATGGCACCGGAGCTCAAGATCGGGGACAAGGTGCTGGTGACGGAAATGGGTTCCTAT
ACCAGCGTCAGCGCTACGCGTTTCAACGGTTTCTACCTGGCGCCCACCATCATCTTTGAGGACCAGCCGG
AATATGCAGCCCGTCTGACGGAAGATGATGATGTGAAGAAAAAGGCGGCTGTATAA

>gi|685052137|dbj|BAP47521.1| L-lysine decarboxylase/oxidase [Burkholderia sp. AIU 395]
MTASLTQPAFRRLGMKPLLVQHDIDERTATGRAATALAEELRTRLVDVVIATSADDACAVVAADPAIQCL
LLNWELGNDAGHAPAQAVLDAMRARNATVPVFLLASRASASAIPVDAMRKADDFIWMLEDTTAFIGGRIV
AAIERYRETVLPPMFRALAKFSRVYEYSWHTPGHTGGTAFLKSPVGRAYFEFFGEALFRSDLSISVGELG
SLLDHSGPIGESERYAARVFGAHRTYHVTNGSSMSNRVILMASVTRNQVALCDRNCHKSAEHAMTMSGAI
PTYLVPSRNHYGIIGPIMPERLTAAAVRLAIDANPLVRGRDGIDPTPVHALITNSTYDGLCYNVARVEEL
LGQSVDRLHFDEAWYPYAGFNPIYRDRHAMHGDPFHHDASKPTVFATQSTRKLVAALSQASFIHVRDGRN
PIEHARFNEAYMMHASTSPNYAIIASNDVSAAMMDGPGGEALTTDAIREAVAFRQMLARLHTECAENNDW
FFNGWQPDSVVDRKTGRRVRFHEADETLLATDPSCWVLHPGDTWHGFGDIEDDYCMLDPIKVSIVTPGVA
SHGGLMPVGVPATVVTAYLDRHGIVVEKTTDFTILFLFSLGVTKGKWGTLVNTLLDFKRDYDANAPLEQA
LPELVARYPERYGKLGLRDLCDLMFSAMSDLKTTEMMSRGFSTLPKPDYSPAEAFEHLVHNDIEMLELSE
MEGRTVATGVVPYPPGIPLLMPGENAGPADGPLLGYLKALEQYDLRFPGFTHDTHGVEVEDGVYRIACIK
QKTRDTNTR

>gi|499186663|ref|WP_010884203.1| agmatinase [Pyrococcus horikoshii]
MLLYTYRSFDMELPTVDIKDADYIILGLPFDGTTSYKPGARFGPVLIRQATLNLESYILDYDIDIAELKI
ADAGDVALPVSIEDAIKVAVETIKEVRSINPRALPIFLGGEHSMTYPPVKVLEPKSYVVFDAHLDLRDSY
QGSRFNHACVARRIHEMGVKVAIFGVRSGTREEVMFASQSGIEWVHARDYNFDAFVDLVSSLPEPVYVSI
DVDVFDLPLVPETGTPEPGGLGFWEVIEALEWLTKRKKVAGFDIMEVSGDRLGNSTSITAAKLLFYVIGM
SAR

>gi|45477242|sp|O25503.1|SPEE_HELPY RecName: Full=Polyamine aminopropyltransferase; AltName: Full=Putrescine aminopropyltransferase; Short=PAPT; AltName: Full=Spermidine synthase; Short=SPDS; Short=SPDSY
MWITQEITPYLRKEYTIEAKLLDVRSEHNILEIFKSKDFGEIAMLNRQLLFKNFLHIESELLAHMGGCTK
KELKEVLIVDGFDLELAHQLFKYDTHIDFVQADEKILDSFISFFPHFHEVKNNKNFTHAKQLLDLDIKKY
DLIFCLQEPDIHRIDGLKRMLKEDGVFISVAKHPLLEHVSMQNALKNMGGVFSVAMPFVAPLRILSNKGY
IYASFKTHPLKDLMTPKIEALTSVRYYNEDIHRAAFALPKNLQEVFKDNIKS

>gi|188489536|gb|EDU64639.1| trimethylamine-N-oxide reductase [Escherichia coli 53638]
MNNNDLFQASRRRFLAQLGGLTVAGMLGPSLLTPRRATAAQAATDAVISKEGILTGSHWGAIRATVKDGR
FVAAKPFELDKYPSKMIAGLPDHVHNAARIRYPMVRVDWLRKRHLSDTSQRGDNRFVRVSWDEALDMFYE
ELERVQKTHGPSALLTASGWQSTGMFHNASGMLAKAIALHGNSVGTGGDYSTGAAQVILPRVVGSMEVYE
QQTSWPLVLQNSKTIVLWGSDLLKNQQANWWCPDHDVYEYYAQLKAKVAAGEIEVISIDPVVTSTHEYLG
REHVKHIAVNPQTDVPLQLALAHTLYSENLYDKNFLANYCVGFEQFLPYLLGEKDGQPKDAAWAEKLTGI
DAETIRGLARQMAANRTQIIAGWCVQRMQHGEQWAWMIVVLAAMLGQIGLPGGGFGFGWHYNGAGTPGRK
GVILSGFSGSTSIPPVHDNSDYKGYSSTIPIARFIDAILEPGKVINWNGKSVKLPPLKMCIFAGTNPFHR
HQQINRIIEGLRKLETVIAIDNQWTSTCRFADIVLPATTQFERNDLDQYGNHSNRGIIAMKQVVPPQFEA
RNDFDIFRELCRRFNREEAFTEGLDEMGWLKRIWQEGVQQGKGRGVHLPAFDDFWNNKEYVEFDHPQMFV
RHQAFREDPDLEPLGTPSGLIEIYSKTIADMNYDDCQGHPMWFEKIERSHGGPGSQKYPLHLQSVHPDFR
LHSQLCESETLRQQYTVAGKEPVFINPQDASARGIRNGDVVRVFNARGQVLAGAVVSDRYAPGVARIHEG
AWYDPDKGGEPGALCKYGNPNVLTIDIGTSQLAQATSAHTTLVEIEKYNGTVEQVTAFNGPVEMVAQCEY
VPASQVKS

>gi|15595489|ref|NP_248983.1| agmatine deiminase [Pseudomonas aeruginosa PAO1]
MSNPTSTPRADGFRMPAEWEPHEQTWMVWPERPDNWRNGGKPAQAAFAAVAKAIARFEPVTVCASAGQYE
NARARLDDGNIRVVEISSDDAWVRDTGPTFVIDDKGDVRGVDWGFNAWGGFEGGLYFPWQRDDQVARKIL
EIERRARYRTDDFVLEGGSIHVDGEGTLITTEECLLNHNRNPHLSQAEIERTLRDYLAVESIIWLPNGLY
NDETDGHVDNFCCYARPGEVLLAWTDDQDDPNYLRCQAALRVLEESRDAKGRKLVVHKMPIPGPLYATQE
ECDGVDIVEGSQPRDPSIRLAGSYVNFLIVNGGIIAPSFDDPKDAEARAILQRVFPEHEVVMVPGREILL
GGGNIHCITQQQPAPRKA

>gi|672700491|gb|KFH27406.1| agmatine deiminase [Helicobacter pylori]
MKRMLAEFEKIQAILMAFPHEFGDWAYCIKEARESFLNIIQTIAKHAKVLVCVHTNDTIGYEMLKNLSGV
EIARIDTNDTWARDFGVISIENHGVLECLDFGFNGWGLKYPSNLDNQVNFKLKNLGFLKHPLKTMPYILE
GGSIESDGAGSILTNTQCLLEKNRNPHLSQQEIETMLKKELGAKQVLWYSYGYLKGDDTNSHTDTLARFL
DKDTIVYSTCEDKNDEHYTALKNMQEELKTFKKLDKTPYKLIPLEIPKAIFDEDQQRLPATYVNFLLCND
ALIVPTYNDPKDALILETLKQHTPLEVIGVDCNTLIKQHGSLHCVTMQLY

>gi|3201943|gb|AAC19368.1| spermine synthase [Saccharomyces cerevisiae]
MVNNSQHPYIKDGWFREINDKSFPGQAFTMTVDSILYEARSEFQDILIFRNKVYGTVLVLDGIVQCTEFD
EFAYQEMITHIAMFAHSNPKRVLIIGGGDGGVLREVAKHSCVEDITMVEIDSSVIELSRKFLPTLSNGAF
DDERLDLKLCDGFKFLQDIGASDVHKKFDVIITDSSDPEGPAEAFFQERYFELLKDALNPNGVVIMQSSE
NFWLNLKYLHDLKNTAKKVFPNTEYCYTMVPTYTSGQLGLIVCSNNANIPLNIPQRKISEQEQGKLKYYN
PQIHSSAFVLPTWADKVINE

>gi|544586317|gb|AGW24519.1| tyrosine decarboxylase [Enterococcus faecalis]
MKNEKLAKGEMNLNALFIGDKAENGQLYKDLLIDLVDEHLGWRQNYMPQDMPVISSQERTSESYEKTVNH
MKDVLNEISSRMRTHSVPWHTAGRYWGHMNSETLMPSLLAYNFAMLWNGNNVAYESSPATSQMEEEVGHE
FAHLMSYKNGWGHIVADGSLANLEGLWYARNIKSLPFAMKEVKPELVAGKSDWELLNMPTKEIMDLLESA
EDEIDEIKAHSARSGKHLQAIGKWLVPQTKHYSWLKAADIIGIGLDQVIPVPVDHNYRMDINELEKIVRG
LAEEQIPVLGVVGVVGSTEEGAVDSIDKIIALRDELMKDGIYYYVHVDAAYGGYGRAIFLDEDNNFIPYE
DLQDVHEEYGVFKEKKEHISREVYDAYKAIELAESVTIDPHKMGYIPYSAGGIVIQDIRMRDVISYFATY
VFEKGADIPALLGAYILEGSKAGATAASVWAAHHVLPLNVAGYGKLIGASIEGSHHFYNFLNDLTFKVGD
KEIEVHTLTHPDFNMVDYVFKEKGNDDLVAMNKLNHDVYDYASYVKGNIYNNEFITSHTDFAIPDYGNSP
LKFVNSLGFSDEEWNRAGKVTVLRAAVMTPYMNDKEEFDVYAPKIQAALQEKLEQIYDVK

>gi|400180576|gb|AFP73381.1| tyrosine decarboxylase [Lactobacillus brevis]
MEKSNRSLKDLDLNALFIGDKAENGQLYKDLLNKLVDEHLGWRKNYIPSDPNMIGPEDQNSPAFKKTVGH
MKTVLDQLSERIRTESVPWHSAGRYWGHMNSETLMPALLAYNYAMLWNGNNVAYESSPATSQMEEEVGQE
FARLMGYDYGWGHIVADGSLANLEGLWYARNIKSLPFAMKEVNPELVAGKSDWELLNMPTKEIMDLLENA
GSQIDEVKKRSARSGKNLQRLGKWLVPQTKHYSWMKAADIIGIGLDQVVPVPIDSNYRMDIQALESIIRK
YAAEKTPILGVVGVAGSTEEGAVDGIDKIVALRQKLQKEGIYFYLHVDAAYGGYARALFLDEDDQFIPYK
NLQKVHAENHVFTEDKEYIKPEVYAAYKAFDQAESITIDPHKMGYVPYSAGGIVIQDIRMRDTISYFATY
VFEKGADIPALLGAYILEGSKAGATAASVWAAHHTLPLNVTGYGKLEGASIEGAHRYYDFLKNLKFEVAG
KRISVHPLISPDFNMVDYVLKEDGNDDLIEMNRLNHAFYEQASYVKGSLYGKEYIVSHTDFAIPDYGDSP
LAFVESLGFSEVEWRHAGKVTIIRASVMTPYMNQRENFDYFAPRIKKAIQADLEKVYASVNQKENV

>gi|2495765|sp|Q60358.1|MFNA_METJA RecName: Full=L-tyrosine decarboxylase; Short=TDC
MRNMQEKGVSEKEILEELKKYRSLDLKYEDGNIFGSMCSNVLPITRKIVDIFLETNLGDPGLFKGTKLLE
EKAVALLGSLLNNKDAYGHIVSGGTEANLMALRCIKNIWREKRRKGLSKNEHPKIIVPITAHFSFEKGRE
MMDLEYIYAPIKEDYTIDEKFVKDAVEDYDVDGIIGIAGTTELGTIDNIEELSKIAKENNIYIHVDAAFG
GLVIPFLDDKYKKKGVNYKFDFSLGVDSITIDPHKMGHCPIPSGGILFKDIGYKRYLDVDAPYLTETRQA
TILGTRVGFGGACTYAVLRYLGREGQRKIVNECMENTLYLYKKLKENNFKPVIEPILNIVAIEDEDYKEV
CKKLRDRGIYVSVCNCVKALRIVVMPHIKREHIDNFIEILNSIKRD

>gi|219868924|gb|ACL49259.1| Formate C-acetyltransferase [Desulfovibrio desulfuricans subsp. desulfuricans str. ATCC 27774]
MDLHDFSSKIAEVTKNLSPEEREQLRKIFATVTLPAQSAPSAAAQPSPAAHSGPGVPEGPTQRHVLLKEN
YLKQVPRITIHRARTITKIDKENPGMPRILLRATAFRHCCESAPLIIQDHELIVGAPNGAPRAGAFSPEI
SWRWLRDELDTIDSRAQDPFHLAEEDKKILCEEIFPYWAGKSVDEYCEAQYREAGLWELSGESYVSDCSY
HALNGGGDSNPGYDVILMKKGMLDIQREAREHLEQLSYDRPEDIDKIYFYKSVIETTEGVMIYARRMSEY
AAQLAARENDPRRKAELLKIAEVNARVPAHAPTTFWEAIQAVWTVESLLVVEENQTGMSIGRVDQYMYPF
YKADIEAGRMTPYEAFDLAGCMLIKMSEMMWLTSEGSSKFFAGYQPFVNMCVGGVSREGRDATNDLTYLL
MDAVRHVRIYQPSLATRVHNTSPQEYLKKIVSVIRSGMGFPAVHFDDTHIKMMLAKGVDIEDARDYCLMG
CVEPQKSGRLYQWTSTAYTQWPICIELVLNRGVPLWYGKQVCPDLGDLSQFDTFEKFDAAVKEQIRYITK
WSSVATVISQRVHRDLAPKPLMSIMYEGCMEKGRDVAAGGAMYNFGPGVIWSGLATYADSMAAIKKLVYD
DRKYTLQQLNEALKANFEGYDAILADCLAAPKYGNDDDYADDIAADLIAFTEREHRKYRTLYSILSHGTL
SISNNTPFGQLLGASAGGRKAWQPLSDGISPTQGADYKGPTAIIKSVSKMSNDNMNIGMVHNFKLMPGLL
DTPEGEQGIITLIRSASILGNGEMQFNYLDNKTMLEAQQNPKDYRDLVVRVAGYSAFFVELCKDVQDEII
SRTVLRHF

>gi|645063426|ref|WP_025434634.1| betaine reductase [Eubacterium acidaminophilum]
MKLELGNFYVEEIVFGEKTSFKDGVLTINKQEALDYVMEDENITHAELHIVKPGDMVRLCPVKEAIEPRI
KLDGRTYFPGVTDEELTRCGEGRTHALKGCSVLVVGKHWGGFQDGLIDMGGEGAKYTYYSTLKNIVLVGD
TNEDFEKNEQQKKNKALRWAGHKLAEYIGKTVKDMEPQEVETYELEPVTQRSEEVTKLPGVVFVMQPQSQ
MEELGYNDMVYGWDMNRMVPTYMHPNEVLDGAIISGSFMPCSSKWSTYDFQNFPALKRLYAEHGKTVNFL
GVIMSNLNVALQQKQRSALFVAQMAKSLGAQGAIVAEEGYGNPDADFIACIVALENEGIKTVGLTNECTG
RDGFSQPLVTLDEKANAIVSCGNVSELVELPPMPVVLGELEALARDGLSGGWAGDEILGSSVKADGSVIM
ENNAMFCGDQVVGWSTKTMKEF

>gi|410067717|dbj|BAM63550.1| ergothionase precursor [Burkholderia sp. HME13]
MQRFLMRSAIALALFAAVPAFADVTLDGRSVTPESIARIADGEAVSIAPAARQRVVAAHDVLLKAAGAGQ
QIYGLTVGVGLNKDREMVDAHGKLSQEVIDASTRFNIGLIHAHSGSVGPDMSVRVARAAMAARLNAMLDG
GAGVQPAIVDAYAQFLNRGVTPAMPADGSIGEADITILSHVGLAMLGEGDVYYQGRKLAAADALKSAGIA
TIHPYGKDALAILSSNAYSAGMAALALTDMARLAQVSKLVFALSLQGLNGNVSPFREDTLALRPFPATLR
AGATLRTLLAGSSLWNKDAERPLQDPLSFRSGVYLLGEEDRTYDEARALLQVQLNSSDDNPGVAVGVTPK
SNRAQDAAGYVDGGGAVLPSANFEPLPWVLAFEQLGLALGHNALASAQRIVKLNDPHLTGLSRFLGTEET
VHAFGAMEKPPTALAMTVKSLAMPVSLDYLPVAGGIEDVATNAPDVVRRVQKQIDASYTLLGLELIEAAQ
AIDLRQRKQPSFTLAPATQPLYRALRTKVAFLERDRPLTPDFRAADTLLRAYHD
