# Supplementary material for: Vaginal biogenic amines: biomarkers of bacterial vaginosis or precursors to vaginal dysbiosis?
Source: Front Physiol. 2015 Sep 29;6:253. doi: 10.3389/fphys.2015.00253 (PMC4586437; doi:10.3389/fphys.2015.00253)
Supplement: Supplementary file 4 [file DataSheet1.ZIP › putative Agmatinases]

>gi|516490959|ref|WP_017879403.1| hypothetical protein [Janthinobacterium sp. CG3]
MAQHDFAYRSSGSYLNVGRRDDAPYGLAGLTFDGAVTNRPGARFGPQAIRLASQMLCDATHPHFDTTPLD
LLSDAGDLALPNTGIEAMRAALMPQAAELLRRHHMVWLGGDHSVTLPLLRALNQLHGGPVAMVHFDAHCD
TWTSHFGEPSGHGTWVYEAMREGLLLPRASVQIGIRSSGERAAREYVNEMGGRVYTARELRGLESPAQLA
PVLGEIRARMAAAGNPPLYLTLDIDCLDPAFAPGTGTPEPGGLSSNQVLSIIEELADLNWCGMDCVEVAP
PYDHAELTSNAASTFVWTYLCGQIAKRGRQSATAA

>gi|227834760|gb|EEJ45226.1| agmatinase [Escherichia coli 83972]
MSTLGHQYDNSLVSNAFGFLRLPMNFQPYDSDADWVITGVPFDMATSGRAGGRHGPAAIRQVSTNLAWEH
NRFPWNFDMRERLNVVDCGDLVYAFGDAREMSEKLQAHAEKLLAAGKRMLSFGGDHFVTLPLLRAHAKHF
GKMALVHFDAHTDTYANGCEFDHGTMFYTAPKEGLIDPNHSVQIGIRTEFDKDNGFTVLDACQVNDRSVD
DIIAQVKQIVGDMPVYLTFDIDCLDPAFAPGTGTPVIGGLTSDRAIKLVRGLKDLNIVGMDVVEVAPAYD
QSEITALAAATLALEMLYIQAAKKGE

>gi|517309365|ref|WP_018498139.1| agmatinase [Leptotrichia wadei]
MRNKNIHTFIGCDNEYNESKIAIFGAPFDSTTSFRPGTRFASAVMRNESFGIETYSPYQDKDLEDIKVFD
GGDLELSFGNSESTLQDIQDETAKILKDGKIPFMIGGEHSVTLGAVKAVAEKYPDLHIIQFDAHTDLRDE
YLGQYYSHASVIRRCWDIVGDGKIFQFGIRSGERDEWKFAKEHLHTTKFNFDGLDEVVEKLKGKPVYFTL
DLDVLDPSEFPGTGTPEAGGVTFVELHKAIEKISQLNIVGLDMNELSPVYDQSGQSTALACKLLREILLF
IYR

>gi|31616613|gb|AAP55488.1| SpeB [Proteus mirabilis]
MLLVKISNRGNGMKNCTLGNETDNSLISNAFGFLRFPLNFQPYSSDADWVITGVPFDMATSGRAGTRHGP
GAIRQISTNLAWEGHRWPWHFDMRERLKVVDCGDLVFNFGDAQDMSDKLQAHTEKLLAAGKRCLTFGGDH
FVTLPLLRAHAKHFGKMALVHFDAHTDTYANGSKFDHGTMFYHAPNEGLIDPQHSVQIGIRTEHDTNNGF
TVLDAAQVNDRGVDDLVAQIKEIVGSLPVYLTFDIDCLDPAFAPGTGTPVVGGLTTDKALKMLRALQPLN
IVGMDLVEVSPAYDQSDITALAGATIALDMLYLQAAKK
