# Supplementary material for: Vaginal biogenic amines: biomarkers of bacterial vaginosis or precursors to vaginal dysbiosis?
Source: Front Physiol. 2015 Sep 29;6:253. doi: 10.3389/fphys.2015.00253 (PMC4586437; doi:10.3389/fphys.2015.00253)
Supplement: Supplementary file 4 [file DataSheet1.ZIP › Spermidine synthases]

>gi|740277641|ref|WP_038117715.1| spermidine synthase [Veillonella sp. AS16]
MSQWITEEQTPYLRLSAEAEEVVYSGESEFQKIEVFKSKEYGMMLALDGVFQTSEREEFIYHEMMSHVPL
FLHPSPERVLIIGGGDGGVARECVRHDCVKEVTMVEIDGKVVELAKQYLPTIAKAMIENNPKLTVKIGDG
IGFMAEAEDYYDVIIVDCSDPIGPGEGLFTEDFYKNTLKALKKDGLFVQQTESPMLHQPLVKKVFGYVNS
HFPIARLYMAFIPIYPAGMHCFTLGSKTFDPLTWTPNREQNFETQYYNQDIQKAAFALPNFVKAYLPKK

>gi|491520754|ref|WP_005378384.1| MULTISPECIES: spermidine synthase [Veillonella]
MSQWITEEQTPHLRLSAEAEEVLYSGESEFQKIEVFKSKEYGMMLALDGVFQTSEREEFIYHEMIAHVPL
FLHPNPERVLIIGGGDGGVARECVRHDCVKEVTMVEIDGKVVELAKQYLPTISKAMIENNPKLTVKIGDG
IGFMAEAEDYYDVIIVDCSDPIGPGEGLFTEEFYKNTLKALKADGLFVQQTESPMLHQPLVEKVFGYVNN
HFPIARLYTAYIPIYPAGMHCFTVGSKKYDPLTWKPNREQNFETKYYNKDIQKAAFALPNFVKNYLPNK

>gi|545661826|ref|WP_021768386.1| spermidine synthase [Leptotrichia sp. oral taxon 225]
MELWYTEEHTKNVRFSIKIDKQLVSAKSDFQRIDIFESPEFGRFLTLDGFMMLTEKDEFIYHEMITHVPM
AVNPKAKKILVIGAGDGGTVRELVKYEHIERIDMVEIDKMVVDICREYLPKTANKLDNERVHIYYEDGLK
FVRSKTDEYDIVIVDSTDPFGPGEDLFTREFYGNCFNALKEDGILVNQHESPYYEADAKATARANKQLSA
VFPFATVYQLHIPTYPSGHWLFGFASKKYNPVKDLKADEWNKFGIETRYYNTELHKGAFALPNYVKDLIK

>gi|566268012|gb|ETJ14657.1| Spermidine synthase [Veillonella sp. DORA_A_3_16_22]
MSQWITEEQTPHLRLSAEAEEVLYSGESEFQKIEVFKSKEYGTMLALDGVFQTSEREEFIYHEMMSHVPL
FLHPNPERVLIIGGGDGGVARECVRHDCVKEVTMVEIDGKVVELAKQYLPTIAKAMIENHPKLTVKIGDG
IGFMAEAEDYYDVIIVDCSDPIGPGEGLFTEEFYKNTLKALKKDGLFVQQTESPMLHQPLVEKVFGYVNN
HFPIARLYTAFIPIYPAGMHCFTLGSKTFDPLTWTPNREQNFETKYYNAEIQKAAFALPNFVKNYLPTK

>gi|290781745|gb|EFD94330.1| spermidine synthase [Megasphaera genomosp. type_1 str. 28L]
MMKQYVTEHQSKHLDLTAEATRILFQGKSEFQDIIVADTPEFGRMLVLDGVFQTSDKDEFMYHESIVHIP
LFLHPHPKHVLIIGGGDGGSAREAVRHACVETVTMVDIDGKVIELSKQYFPAISKAMREKNPKLTVKVGD
GIAFMQEAENFYDVIIVDCSDPVGPGEGLFTSSFYQDTYKALKEDGLFVQQTESPFMHRQLVHDIFSRVS
AIFPISRLYTAYIPLYPTGMHCFTMGSKTYDPLTWQPNRKRDFSTQYYNEGIQRSAFVLPNFVKDVLYGK
KER

>gi|227838106|gb|EEJ48572.1| spermidine synthase [Escherichia coli 83972]
MAEKKQWHETLHDQFGQYFAVDNVLYHEKTDHQDLIIFENAAFGRVMALDGVVQTTERDEFIYHEMMTHV
PLLAHGHAKHVLIIGGGDGAMLREVTRHKNVESITMVEIDAGVVSFCRQYLPNHNAGSYDDPRFKLVIDD
GVNFVNQTSQTFDVIISDCTDPIGPGESLFTSAFYEGCKRCLNPGGIFVAQNGVCFLQQEEAIDSHRKLS
HYFSDVGFYQAAIPTYYGGIMTFAWATDNDALRHLSTEIIQARFLASGLKCRYYNPAVHTAAFALPQYLQ
DALASQPS

>gi|494818212|ref|WP_007553620.1| spermidine synthase [Dialister micraerophilus]
MNEKNWITEYVDKNLGFTLKIKEMLLDEQTPYQHIQVAETERYGRILILDGVFQTSVKEEWTYHEMITNI
PMMAHPNPERILIIGGGDGGAAREILRHETVKQLDICEIDKRVVEVSQKYFPTISKEINEKNGKLKMHIG
DGIAFVKEIENFYDLIIIDCSDPIGPGEGLFTRNFYKDAKKALRKNGIIVQQTESPIVQQKTVHEVYKAM
TDVFTNVNVFLAYVPIYPECLHSFMAASDDIDIRNAKITRKHPTPMKYYNEEIQKSAFVLPEFIKEAIYK
GKYTF

>gi|364563913|gb|EHM41700.1| spermidine synthase [Anaeroglobus geminatus F0357]
MKQYITEHQSPYLDLSAEVTEILFKGKSAFQDIVVADSKEYGRMLMLDGVFQTSDKDEFTYHENIVHIPV
FLHPNPKNILIIGGGDGGAAREAVRHPEVEHVTMVDIDGKVVELSKRYFPKIAAAMLENNPKLTVKIGDG
IAFMKEAEDFYDVIIVDCSDPVGPGEGLFTYEFYKDTFKALKKDGIFVQQTESPFMHRRLVKEVFDAVGR
IFPVTRLYTAFIPLYPTGMHCFTLGSKKYDPLTWEPNRKRSFSTQYYNEGIQKSAFVLPNFVKNLLYGDA
ER
