# Supplementary material for: Vaginal biogenic amines: biomarkers of bacterial vaginosis or precursors to vaginal dysbiosis?
Source: Front Physiol. 2015 Sep 29;6:253. doi: 10.3389/fphys.2015.00253 (PMC4586437; doi:10.3389/fphys.2015.00253)
Supplement: Supplementary file 4 [file DataSheet1.ZIP › Spermine synthases]

>gi|227838106|gb|EEJ48572.1| spermidine synthase [Escherichia coli 83972]
MAEKKQWHETLHDQFGQYFAVDNVLYHEKTDHQDLIIFENAAFGRVMALDGVVQTTERDEFIYHEMMTHV
PLLAHGHAKHVLIIGGGDGAMLREVTRHKNVESITMVEIDAGVVSFCRQYLPNHNAGSYDDPRFKLVIDD
GVNFVNQTSQTFDVIISDCTDPIGPGESLFTSAFYEGCKRCLNPGGIFVAQNGVCFLQQEEAIDSHRKLS
HYFSDVGFYQAAIPTYYGGIMTFAWATDNDALRHLSTEIIQARFLASGLKCRYYNPAVHTAAFALPQYLQ
DALASQPS

>gi|490834716|ref|WP_004696800.1| spermidine synthase [Veillonella parvula]
MSQWITEEQTPHLRLSAEAEEVLYSGKSEFQKIEVFKSKEYGMMLALDGVFQTSEREEFIYHEMMSHIPL
FLHPNPERVLIIGGGDGGVARECVRHDCVKEVTMVEIDGKVVELAKQYLPTIAKAMIENHPKLTVKIGDG
IGFMAEAEDYYDVIIVDCSDPIGPGEGLFTEEFYKNTLKALKADGLFVQQTESPMLHQPLVEKVFGYVNS
HFPIARLYTAFIPIYPAGMHCFTLGAKTFDPLTWIPNREQKFETKYYNADIQKAAFALPNFVKNYLPSK

>gi|566268012|gb|ETJ14657.1| Spermidine synthase [Veillonella sp. DORA_A_3_16_22]
MSQWITEEQTPHLRLSAEAEEVLYSGESEFQKIEVFKSKEYGTMLALDGVFQTSEREEFIYHEMMSHVPL
FLHPNPERVLIIGGGDGGVARECVRHDCVKEVTMVEIDGKVVELAKQYLPTIAKAMIENHPKLTVKIGDG
IGFMAEAEDYYDVIIVDCSDPIGPGEGLFTEEFYKNTLKALKKDGLFVQQTESPMLHQPLVEKVFGYVNN
HFPIARLYTAFIPIYPAGMHCFTLGSKTFDPLTWTPNREQNFETKYYNAEIQKAAFALPNFVKNYLPTK

Same as Spermidine synthase
