# Supplementary material for: Vaginal biogenic amines: biomarkers of bacterial vaginosis or precursors to vaginal dysbiosis?
Source: Front Physiol. 2015 Sep 29;6:253. doi: 10.3389/fphys.2015.00253 (PMC4586437; doi:10.3389/fphys.2015.00253)
Supplement: Supplementary file 4 [file DataSheet1.ZIP › Trimethylamine N-oxide reductases]

>gi|227838802|gb|EEJ49268.1| trimethylamine-N-oxide reductase TorA [Escherichia coli 83972]
MNNNDLFQASRRRFLAQLGGLTVAGMLGTSLLTPRRATAAQAATEAVISKEGILTGSHWGAIRATVKDGR
FVAAKPFELDKYPSKMIAGLPDHVHNAARIRYPMVRVDWLRKRHLSDTSQRGDNRFVRVSWDEALDMFYE
ELERVQKTHGPSALLTASGWQSTGMFHNASGMLAKAIALHGNSVGTGGDYSTGAAQVILPRVVGSMEVYE
QQTSWPLVLQNSKTIVLWGSDLLKNQQANWWCPDHDVYEYYEQLKAKVAAGEIEVISIDPVVTSTHEYLG
REHVKHIAVNPQTDVPLQLALAHTLYSENLYDKNFLANYCVGFEQFLPYLLGEKDGQPKDAAWAEKLTGI
DAETIRGLARQMAANRTQIIAGWCVQRMQHGEQWAWMIVVLAAMLGQIGLPGGGFGFGWHYNGAGTPGRK
GVILSGFSGSTSIPPVHDNSDYKGYSSTIPIARFIDAILEPGKVINWNGKSVKLPPLKMCIFAGTNPFHR
HQQINRIIEGWRKLETVIAIDNQWTSTCRFADIVLPATTQFERNDLDQYGNHSNRGIIAMKQVVPPQFEA
RNDFDIFRELCRRFNREEAFTEGLDEMGWLKRIWQEGVQQGKGRGVHLPAFNDFWNNKEYVEFDHPQMFV
RHQAFREDPDLEPLGTPSGLIEIYSKTIADMNYDDCQGHPMWFEKIERSHGGPGSQKYPLHLQSVHPDFR
LHSQLCESETLRQQYTVAGKEPVFISPKDASARGIRHGDVVRVFNVRGQVLAGAVVSDRYAPGVARIHEG
AWYDPDKGGEPGALCKYGNPNVLTIDIGTSQLAQATSAHTTLVEIEKYNGTVEQVTAFNGPVEMVAQCEY
VPASQVKS

>gi|490108206|ref|WP_004008961.1| dimethyl sulfoxide reductase subunit A [Mobiluncus curtisii]
MAHQSETPSGISRRSFLQWSGVAAGTATLLSVEGSLPGSSEANAAASDDTKLVWSACTVNCGSRCPLQLQ
VKNGRVVRVLPDDTGTNELGSQSVRACVRGRSIRHRIYNPDRLKKPLKRKPGTKRGAGEWVEISWKQALD
EIAQKMKEIKAKYGNEAFYINYGTGTLGSIVSTSWPPDVTAFARLMNCWGGYLDHYSDYSTTEITTAYPY
FYGSWFGSNSLDDAARSKLQVMFGNNPLETRMSGGGLTFTTLETKKASGVRTIIIDPRYSETAVDLADQW
VALRPGTDAALVAGMIHVMLEENLHDQAFLDTYCIGFDEAHMPPGAPANASYRAYIEGKKDGVEKTPQWA
SAITGVPEQTIRQLAREIATAKPCAITQGWGPQRHANGENAARAIFLLACATGNVGVPGGGNGARESSPG
LGVGKNLTSSKPNPSMKIISVFSWLDAIEHGEKMDTFNSGVMEKPEPGARDFKVPVDDNGTPTNTKLDVP
IKMVWQYGGNSLVNQTGENAASVKILQDESKCELIVDCDIQMTVSCRYADYVLPGTSAAEECDYHAGENG
APMAYGIVSSQAIKPLYQCKDVYTICTELADRLGVKDDFTEGKTREDWLKEAIDTAREDDPELPTYEEWK
KMGVYRRYEGPIVSMEDFRTDPLANPLSTPSGKIEIYSQRIEQMATKWTFDAFREKAEGDRLVPLPEYVE
TWDGPAAAMTGKYPLQCIGHHFKGRTHSTYGNVDWLREAHLQTIWINPIDAKARGIKNGDLVFAYNDRGT
VRIEAKVTPRIAPGVVSLPQGAWYHPVDASEVKPPAGANPNIPVDIGGNTNTLSSLHPSPLAHGNAVHTI
TVEIEKA

>gi|298236210|gb|ADI67342.1| anaerobic dimethyl sulfoxide reductase, A subunit, DmsA/YnfE family [Mobiluncus curtisii ATCC 43063]
MAAGTATLLSVEGSLPGSSEANAAASDDTKLVWSACTVNCGSRCPLQLQVKNGRVVRVLPDDTGTNELGS
QSVRACVRGRSIRHRIYNPDRLKKPLKRKPGTKRGAGEWVEISWKQALDEIAQKMKEIKAKYGNEAFYIN
YGTGTLGSIVSTSWPPDATAFARLMNCWGGYLDHYSDYSTTEITTAYPYFYGSWFGSNSLDDAARSKLQV
MFGNNPLETRMSGGGLTFTTLETKKASGVRTIIIDPRYSETAVDLADQWVALRPGTDAALVAGMIHVMLE
ENLHDQAFLDTYCIGFDEAHMPPGAPANASYRAYIEGKKDGVEKTPQWASAITGVPEQTIRQLAREIATA
KPCAITQGWGPQRHANGENAARAIFLLACATGNVGVPGGGNGARESSPGLGVGKNLTSSKPNPSMKIISV
FSWLDAIEHGEKMDTFNSGVMEKPEPGARDFKVPVDDNGTPTNTKLDVPIKMVWQYGGNSLVNQTGENAA
SVKILQDESKCELIVDCDIQMTVSCRYADYVLPGTSAAEECDYHAGENGAPMAYGIVSSQAIKPLYQCKD
VYTICTELADRLGVKDDFTEGKTREDWLKEAIDTAREDDPELPTYEEWKKMGVYRRYEGPIVSMEDFRTD
PLANPLSTPSGKIEIYSQRIEQMATKWTFDAFREKAEGDRLVPLPEYVETWDGPAAAMTGKYPLQCIGHH
FKGRTHSTYGNVDWLREAHLQTIWINPIDAKARGIKNGDLVFAYNDRGTVRIEAKVTPRIAPGVVSLPQG
AWYHPVDASEVKPPAGANPDIPVDIGGNTNTLSSLHPSPLAHGNAVHTITVEIEKA

>gi|736775583|ref|WP_034778979.1| molybdopterin oxidoreductase [Janthinobacterium lividum]
MTTTQVRAACPLDCPDTCALLVTVTDGVATAVKGDPDHPTTAGVLCTKVSRFTERTYHADRLLHPLRRVG
KKGDGKFERISWDEALQIIAARLKPIAARDPQAILPYSYCGTMGLVQGESMSSRFFNQLGASLLDRTICA
SAGATGYRYTVGASIGTDMEQFQNAKLIIIWGGNPIASNLHFWMRAQEAKRNGATLIAIDPYRSLTAEKC
HQHIALLPGTDAALALGLMHVLITEDLIDHDYIAQYTIGYAELKQRALEWPPERVAEVCGITATEVLELA
RLYGQACRSGEGAAIRANYGVQRVHGGGMAVRNIACLPALTGAWRHPAGGMQLSSSGSFPVNRKALQRPD
LLKGTPRTINMSTIGDDLLKASSAEFGPQVEAVIVYNSNPLAVAPDSSKVAQGFAREDLFTVVLEHFQTD
TVDYADIVLPATTQLEHVDAHSTYGHLYMMANNAAVAPLGEAKANTEIFRLLAQHMGFDDPCFQESDDAL
AAKAFDATDARAVHFDWESLKRTGWQKLAMSEAPFAEGGFPTPSGKCEFYSSAMAQAGLDPLPAYIAPHE
SQASNPALAARYPLAMISPPARNFLNSTFVNVKSLRAAEGEPHLDIHPDDCAARGIAAGDMVRIFNDRGS
FMAKARVTDKARRGLVVGLSVWWKKLASDGKNANEVTSQRLTDMGRAPTFYDTLVEVEKAA

>gi|566275347|gb|ETJ19859.1| Molybdopterin oxidoreductase family protein [Veillonella sp. DORA_A_3_16_22]
MLILKEYKSVCPYDCPDACGLIVSVDNNRVVSVRGNRDHAFTRGTLCPKMAHYERVVHSPLRLQYPMKRV
GKKGIGEDQYVRISWDEALDIIVNNFKDTISTYGSESILRYSYAGTMGVIQSPAADYFFRRIGATDQDRG
ICSPAKQAGFRSVYGDTLAIKPQEAQHSDLIVLWGINATATDVHILHDVNVAKRNGARVWIIDTHKTYTF
NQAHEHIYVKPGSDVALALGMLHIIHRDGLADIDFIKKHVQGYDELVNDVLIDFTPEKASELCGVSVEHM
TEFAHAYAKAKAPFIRLGSGLSRYGNGAMSCRAINALPAVVGAWQYLGGGLLSSASGSKFVGKEVMQQAH
VAAPAKRLMPMIKLGEMLTNPSGTAVHSLYVFSSNPAITAPDQNVVRKGLMRDDLFTVVHERFFTDTCKY
ADIVLPATTSVEHDDIYNSYGHYTIGTGYKLINPIGESRSNWQVISELAKRMGLEDEFFNLSERALIEQI
VRTSSRISEVDQDVILQGEPVEMTLPENYKLDFKTPSGKIELYNPHDVEPLIRYLPPYGDNAPFWLIIGN
DIRILDSSFCELEFDDPELMKLRINPEDAKVYNINDGDEVEIYNNRGSVKIKAYYDEEVQRGTLVTLGVW
WQSQSSDPNVAINALTADRPTDEGWGSTFYDVQVHIKKVDA

>gi|502628161|ref|WP_012864832.1| formate dehydrogenase [Veillonella parvula]
MKEYKSVCPYDCPDACGLIVSVDNNKVISVRGDRAHAFTRGTLCPKMAHYEKVIHSPLRLKYPMKRVGKK
GIGEDQYTRISWDEALDAIVNNFKETIDTYGSESILRYSYAGTMGVIQSPAADYFFRRIGATDQDRGICS
PAKQAGFRSVYGDTLAIKPQEAQHSDLIVLWGINATATDVHILHDVNIAKKKGARVWIIDTHKTYTFSQA
HEHIYVKPGSDGALALGMLHIIHRDGLADIDFIKKHVQGYDELVKEVLLDFTPGKAAEICGVSVERMTEF
AHAYAKSKAPFIRLGSGLSRYGNGAMTCRAINALPAVVGAWQYPGGGLLSSASGSKFIGKDVMQQAHVHA
PAKRLMPMIKLGEMLINPEGTKVHSLYIFSSNPAITAPDQNVVRRGLMRDDLFTVVHERFFTDTCKYADI
ILPATTSVEHDDIYNSYGHYTIGTGYKLIEPIGESRSNWQVIAELAKRMGLEDDFFDLSEKDLIEQIVRT
SSRISKRDQELILNGEPVEMTVPESYKMDFKTPSGKIELYNPQDVEPLIRYMPPYGDNAPFWLINGNDIR
ILDSSFCELDFNDPELMKLRIHPEDAKMYNINDGAEVEIYNDRGSVKIKAYYDDEVQRGTLVTLGVWWQS
QSSDPHVAINALTAARPTDQGWGSTFYDVQVHIRNLL

>gi|740277069|ref|WP_038117176.1| formate dehydrogenase [Veillonella sp. AS16]
MKEYKSVCPYDCPDACGLILSVEDDKVISVRGDKDHAFTRGTLCPKMVHYERTIHSPLRLRYPMKRIGRK
GVGEDQYVRISWDEALSMIVDNFEQTIETYGSESILRYSYAGTMGIVQSAAADYFFRRIGATDQDRGICS
PAKQAGFRSVYGDTLAIKPQEAQHSDLIILWGINASATDVHILHDVNVAKKKGARVWIIDTHKTYTFSQA
HECVYVKPGTDGALALGMMHIIHRDGLDDTTFIERYVQGYPDLVDKVLKDFTPERASEISGVSIERMTEL
AHAYAKARAPFIRLGSGLSRYGNGCMTCRIINALPAVIGAWQHLGGGLLSSAGGSKFVGKQVMQQPQVNA
PSKRLMPMIKLGSMLTEPKGTPVHSLYIFSSNPAITLPDQNVVRRGLMRDDLFTVVHERFFTDTCKYADV
ILPATSSVEHDDIYNSYGHYTIGTGYKAINPVGQSRSNWQVISELARRMGLDDEFFTFTERELIERIVRT
SDRVSVKDQNRILDGEPVEMTVPDNYKLDFKTPSGKIELYNPNDMEPLIRYMSPYGDDAPFWLIIGNDIR
ILDSSFCELDFGDPELMKLRIHPDDAKAYGIEDGDEVEIYNQRGSVKIKAYHDEDVQLGTLVTLGVWWQS
QCSDPQSGINVLTADRPTDEGWGSTFYDVQVFIRKQ
