# Supplementary material for: Vaginal biogenic amines: biomarkers of bacterial vaginosis or precursors to vaginal dysbiosis?
Source: Front Physiol. 2015 Sep 29;6:253. doi: 10.3389/fphys.2015.00253 (PMC4586437; doi:10.3389/fphys.2015.00253)
Supplement: Supplementary file 4 [file DataSheet1.ZIP › Tyrosine decarboxylases]

>gi|327468476|gb|EGF13959.1| decarboxylase [Dialister micraerophilus DSM 19965]
MSTKPTKGVNLKAVFIGDKAENGQLYKDLLTNLVDQHLGWRQNYMPQDEPGITFADQEEDSYKQTVRKQK
EVLSVLSRRMRTDSVPWHSAGRYWCHMCSETLMPALLAYNFATLWNSNNVAFEASPATSLLEEEVGMDLS
HLLGFGDKGWGHLTAGGGTTANLEGLWYMRNLKSLPLAIKEVQPELVEGKSEWDLLNMSVKDALNLWRQA
KEENIEKIKFRTARCGNHISKLGKLIVPMTKHYSWPKAADVLGIGTDNVVPVPISSHYTLDVEKLESIIR
KTVAEGTPILAVVGVVGTTEEGQVDPIDKMVALRKKLHEELGIWFYIYVDAAYAGYARTLFVNEDGEFID
DYDELVKVHEEYGVFSDGKAHISRDVYNAFKAFKDVDAVTIDPHKMGYIPYAAGAIVVSDRYMREVISYF
ATYVFEKGAECPALLGAYMLDGSKAGATAASVWTAHRVLPLNVSGYGKLLGASIEGAQNFYNFLQGLTFD
IEGKVFEVVPLVEPDFNMVDFVIREKGNNSLVELNAFNNEFYKESSFNSGMTYYNGFIISHTDFSIPDYG
DGPIKFVCEDLGFSLEEWKKAGKITILRACVLSPYMNDKKLFDSYAKSVREVIEQRLKKLCLKK

>gi|739101289|ref|WP_036971943.1| tyrosine decarboxylase [Proteus mirabilis]
MANHKETCLSAAERVFDTRTVDTLTCYHREMVKMLMDSESFYSSPNNSQINTNERLEKKIKSNTIENKAV
KGSYGDILNNLNQQLMNNKPEIEPYFSHYNSPVMRLAKLGYLSALAYNADNVFNKHSPIQKQQEQKITHD
LCKLIGFEPDKAFGHITTSHVFACYEILWALRNLKTLPMAIARHPKSRDLVADKKAFELFNMSITDILSI
SEQLYERDIFDDVSHLTCRGTGMTRTMHLGKLLVPIYRFEFWKKAMDILGLGYDNLIALPIDEEFKTDIA
KTRHIVLRLIEQGEPILGIIGVLGSSTYGSIDKLKPLFELREECEKQHNNSFYIHIDASQLGYMKSLFLD
ENNSIIPYNILCDKLKQEAPLLELTSDIYDSFTQISRADSVSFEPFQAGFSPYPTGIVCIKDARLSRFLA
NPPKLCPEEGNIPDEIDGIQSAPAVASMWGIHQLYAFNNFGYGQCAQNQWEARVKLEQQLKQENEFEKSG
ISYAIHILPVSDFNKLTFAIALKGNQCLKIQNQLNNAIYKNLEIKSQYKPDLNLLVLCARNSDDIPAQFC
QQCHLGKDEWKQVNHLSLLQLTIKNTDKWSEEHIKAGYDYIKKVVLSALK
